# Supplementary material for: A zebrafish high throughput screening system used for Staphylococcus epidermidis infection marker discovery
Source: BMC Genomics. 2013 Apr 15;14:255. doi: 10.1186/1471-2164-14-255 (PMC3638012; doi:10.1186/1471-2164-14-255)
Supplement: Additional file 4 — Unigene clusters and ENSEMBL codes as specified in the raw data table for S. epidermidis infection. [file 1471-2164-14-255-S4.xlsx]

## Sheet: Sheet1
Gene	Sequence Code	PathVisio link file	Pathvisio Code	6hr S epi vs non Fold Change	6hr S epi vs non P-value	6hr PVP vs non Fold Change	6hr PVP vs non P-value	6hr needle vs non Fold Change	6hr needle vs non P-value	30hr S epi vs non Fold Change	30hr S epi vs non P-value	30hr PVP vs non Fold Change	30hr PVP vs non P-value	30hr needle vs non Fold Change	30hr needle vs non P-value	54hr S epi vs non Fold Change	54hr S epi vs non P-value	54hr PVP vs non Fold Change	54hr PVP vs non P-value	54hr needle vs non Fold Change	54hr needle vs non P-value	78hr S epi vs non Fold Change	78hr S epi vs non P-value	78hr PVP vs non Fold Change	78hr PVP vs non P-value	78hr needle vs non Fold Change	78hr needle vs non P-value	102 hr S epi Fold Change	102 hr S epi P-value	102 hr PVP Fold Change	102 hr PVP P-value	102 hr needle Fold Change	102 hr needle P-value	126hr S epi vs non Fold Change	126hr S epi vs non P-value	126hr PVP vs non Fold Change	126hr PVP vs non P-value	126hr needle vs non Fold Change	126hr needle vs non P-value	(RNAseq) 5DPI S epi vs Non-injected Fold change	(RNAseq) 5DPI S epi vs Non-injected adj P-value	P-value unpaired t-test
atf3	MAD_Dr_004_625058-1	ENSDARG00000007823	EnDr	2.92626	0.00031	1.75029	0.06738	-1.18932	0.56307	-1.06479	0.70031	-1.23159	0.21006	-1.221	0.37177	2.62039	3e-05	1.88058	0.00044	1.73516	0.01284	6.53697	6.19399e-18	1.56961	0.03531	3.15482	5.74868e-06	3.63774	0.00049	1.10174	0.79222	-1.06665	0.86193	2.82908	2.49366e-09	-1.05484	0.77212	-1.65628	0.00307
atf3	MAD_Dr_004_122782-1	ENSDARG00000007823	EnDr	-2.82133	0.26409	-2.14265	0.41814	-2.43911	0.34545	-2.25847	0.16693	-1.83403	0.2023	-1.53381	0.31439	3.14875	0.08053	-2.08382	0.11156	-1.22417	0.84721	3.24613	0.03856	-1.43485	0.53765	-3.1047	0.04855	2.59322	0.05926	-3.7246	0.00678	-2.58805	0.05202	2.92399	0.0041	-3.2001	0.00175	-3.91554	0.00056
atf3	LOLG660	ENSDARG00000007823	EnDr	-1.0594	0.74999	-1.15374	0.43844	-1.13595	0.48646	-1.75653	0.00046	-1.76429	0.00042	-1.53181	0.00657	-1.55348	0.00378	-1.68962	0.00063	-2.12806	2.73983e-06	5.15994	3.06159e-24	1.00263	0.98637	-1.35448	0.06164	8.19654	9.51208e-30	1.28446	0.17375	1.56435	0.0151	1.40478	0.03235	-3.18625	1.84072e-14	-2.70828	2.24922e-11
atf3	LOLS03352	ENSDARG00000007823	EnDr	2.76033	1.19964e-06	2.05919	0.00065	1.03283	0.87625	-1.28913	0.11055	-1.20562	0.23331	-1.23702	0.21604	-1.01073	0.94928	-1.72895	0.00059	-1.03038	0.86515	3.66255	7.62246e-15	-1.27188	0.15717	-1.63311	0.02779	3.06416	1.8548e-08	-1.31149	0.2569	1.18548	0.45107	-1.357	0.0539	-3.1777	1.31799e-12	-3.66746	4.43848e-16
atf3	LOLO1616	ENSDARG00000007823	EnDr	1.00735	0.97319	-1.54693	0.06504	-1.19196	0.43478	-1.67547	0.00301	-1.76387	0.00125	-1.33593	0.08172	1.02809	0.85428	-1.46756	0.01633	-1.96495	7e-05	6.29886	8.71724e-29	1.14887	0.37485	-1.41829	0.03787	5.53444	9.27938e-35	-1.14319	0.36104	1.10181	0.45476	1.31276	0.07976	-2.42912	1.7704e-09	-2.53544	3.16851e-10
atf3	A_15_P107601	ENSDARG00000007823	EnDr	-1.09124	0.68975	-1.39797	0.1437	-1.15104	0.52406	-1.54366	0.01017	-1.7377	0.00142	-1.29781	0.11107	-1.54174	0.00592	-1.67481	0.00124	-2.32413	8.49605e-07	4.86114	3.46398e-23	1.02234	0.88582	-1.42212	0.0305	5.0321	0	-1.16687	0.05914	1.00993	0.90745	1.29061	0.10443	-2.84012	2.92322e-12	-2.58083	1.71348e-10	4.77159	1.82784e-44
atf3	LOLG659	ENSDARG00000007823	EnDr	-1.04852	0.82977	-1.65666	0.03574	-1.10049	0.66654	-1.68591	0.00218	-1.93138	0.00018	-1.30796	0.09835	-1.42516	0.02522	-1.56155	0.0056	-1.332	0.06713	6.71484	5.18538e-30	1.151	0.36757	-1.26094	0.1586	5.54697	6.88045e-32	-1.12327	0.43567	1.03601	0.79853	1.27531	0.11851	-2.42844	1.90102e-09	-2.58317	1.5545e-10
atf3	LOLG658	ENSDARG00000007823	EnDr	-1.13517	0.56318	-1.64252	0.03527	-1.11476	0.61915	-1.40259	0.04342	-1.71944	0.0019	-1.24931	0.17501	-1.62567	0.00197	-1.65807	0.00133	-2.41804	2.3078e-07	5.86515	2.13742e-27	1.2099	0.22469	-1.59292	0.00749	4.99062	0	-1.16322	0.17486	-1.01896	0.87719	1.21076	0.22103	-2.85727	2.32777e-12	-2.65037	5.89392e-11
atf3	LOLO1617	ENSDARG00000007823	EnDr	-1.04753	0.79667	-1.28007	0.18758	-1.21334	0.29532	-1.79492	0.00027	-1.80691	0.00024	-1.37342	0.03864	-1.10001	0.51071	-1.71505	0.00041	-2.12811	2.15293e-06	5.34064	1.0417e-24	1.03134	0.83819	-1.59848	0.00418	7.12166	1.02174e-31	1.09771	0.57896	1.26159	0.1717	1.15317	0.35851	-3.38406	1.10928e-15	-2.74409	1.35739e-11
atf3	LOLO1615	ENSDARG00000007823	EnDr	-1.13358	0.56824	-1.53747	0.06494	-1.11658	0.61476	-1.41043	0.03969	-1.64841	0.00375	-1.30375	0.10761	-1.65739	0.00119	-1.70431	0.00066	-2.17423	2.34575e-06	5.83344	7.04726e-27	1.05149	0.74465	-1.35027	0.06426	4.90084	0	-1.1858	0.10496	-1.09548	0.24426	1.14315	0.38953	-3.37495	1.2301e-15	-2.7765	8.34183e-12
atf3	MAD_Dr_004_147470-1	ENSDARG00000007823	EnDr	-1.13935	0.49725	-1.13494	0.51086	-1.04895	0.80077	-1.38398	0.04336	-1.73974	0.00098	-1.3121	0.08862	-1.01309	0.93074	-1.35806	0.0476	-1.73673	0.00066	6.20691	2.91787e-28	1.05201	0.74627	-1.35433	0.06913	3.97131	5.06574e-18	-1.30892	0.08971	-1.05947	0.72604	1.1212	0.46424	-3.32154	2.89412e-15	-3.11389	5.46398e-14
atf3	MAD_Dr_004_147153-1	ENSDARG00000007823	EnDr	1	1	-1.08035	0.9546	1	1	2.12029	0.46551	1.93017	0.59725	1.93017	0.60331	2.04384	0.58879	3.58921	0.12961	3.32258	0.13456	1	1	1.16751	0.90697	2.30947	0.51265	2.47378	0.22056	2.01796	0.29557	2.17657	0.2765	1.25355	0.8278	-1.24152	0.8759	-1.24152	0.86008
atf3	MAD_Dr_004_147776-1	ENSDARG00000007823	EnDr	1.00416	0.98224	-1.49217	0.04715	1.10014	0.60376	-1.2518	0.14997	-1.7405	0.0008	-1.41419	0.02943	-1.32581	0.07495	-1.29478	0.10103	-1.89642	0.00017	5.07965	4.31279e-24	1.11559	0.50179	-1.49085	0.02495	4.67081	1.38895e-16	-1.12389	0.54386	-1.03039	0.87533	-1.02192	0.88363	-3.40937	1.06323e-15	-2.61542	8.74713e-11
c3a	LOLS00181	ENSDARG00000012694	EnDr	2.21997	0.03024	1.21179	0.61347	2.44932	0.01498	1.45612	0.01327	1.46479	0.01226	1.45219	0.02418	-1.1032	0.61507	-1.06322	0.70568	1.72231	0.00428	3.75464	3.31084e-13	-1.46067	0.05728	1.85636	0.00873	3.09091	0.00161	1.27852	0.05117	2.7132	0.01476	2.9634	1.47561e-08	-1.34063	0.07528	1.58723	0.00531	1.67009	3.06698e-07
c3a	MAD_Dr_004_156021-1	ENSDARG00000012694	EnDr	1.14874	0.62392	1.01641	0.95491	1.35338	0.27417	-1.01625	0.93597	-1.18978	0.39958	1.2018	0.34447	-1.43299	0.17452	-1.30776	0.3032	1.97631	0.00284	4.4899	4.49517e-15	-1.39087	0.15291	1.87362	0.00172	6.63197	1.86076e-07	1.93105	0.06295	3.55717	0.00297	2.45682	8.39099e-07	-1.15737	0.33441	1.50876	0.01201
c3a	MAD_Dr_004_158512-1	ENSDARG00000012694	EnDr	1.22543	0.47611	1.05295	0.85943	1.24275	0.44536	1.07029	0.73959	-1.20024	0.39235	1.22812	0.30463	-1.03419	0.8968	-1.17182	0.54892	2.37532	0.0002	5.16238	1.85449e-16	-1.37842	0.18299	2.4229	2e-05	6.92141	2.81657e-08	2.03114	0.02843	3.8821	0.00027	2.47405	1.18148e-06	-1.30215	0.08236	1.49439	0.01577
c3a	LOLS04560	ENSDARG00000012694	EnDr	-2.20927	0.00342	-1.07703	0.7568	1.41738	0.11832	-1.44208	0.08492	1.22625	0.28886	1.65775	0.00644	-1.41872	0.12353	-1.92587	0.00638	1.05354	0.80518	6.4945	5.25363e-23	-1.58952	0.04796	1.13357	0.55762	5.20505	0.00011	1.18743	0.68538	3.12075	0.03547	2.24809	4.66119e-06	-1.28893	0.0896	1.70176	0.00138
c3a	LOLS12452	ENSDARG00000012694	EnDr	1.17961	0.48118	-1.0733	0.77221	1.16189	0.52266	1.13217	0.4258	1.35515	0.04734	-1.00742	0.96278	-1.65597	0.00736	-1.52346	0.02243	-1.37713	0.07781	4.92743	2.6227e-20	-1.42757	0.08244	1.15106	0.45644	3.81096	0.0002	1.37891	0.23419	2.29265	0.02122	2.46471	9.00169e-06	-1.47304	0.01604	1.10971	0.54294
c3c	MAD_Dr_004_691884-1	ENSDARG00000052207	EnDr	3.30609	0.00011	5.5595	2.2524e-08	-1.04222	0.90216	3.54786	1.59956e-15	1.41231	0.0161	1.89915	1e-05	-1.27945	0.09606	-2.01772	1.65993e-06	1.32713	0.06896	4.02436	9.55544e-19	1.22985	0.17198	1.65075	0.00106	3.39456	3e-05	1.31588	0.26731	1.50573	0.08578	7.34096	3.7358e-27	-1.05241	0.73094	-1.81139	0.00018
c3c	LOLS15429	ENSDARG00000052207	EnDr	1.29884	0.34029	1.08889	0.76185	-1.04125	0.88764	1.71352	0.10673	-1.24634	0.54721	1.96876	0.03974	-1.04163	0.90455	1.22793	0.53303	1.93571	0.0351	3.85445	1.17889e-10	1.27	0.29802	2.36899	6e-05	4.4528	2.03981e-06	2.00659	0.00675	3.66354	7e-05	2.6158	4.03246e-07	-1.16018	0.33443	1.45577	0.02376
c3c	A_15_P109234	ENSDARG00000052207	EnDr	1.69106	0.06243	-1.03496	0.90968	-1.32659	0.36878	1.89812	0.05203	-1.00105	0.99765	2.02227	0.03175	-1.06271	0.85654	1.15431	0.66121	1.7479	0.07368	3.29345	6.53238e-09	1.18065	0.46259	2.13661	0.00032	4.04459	6.45792e-08	1.89324	0.00541	3.49705	0.0001	2.12212	3e-05	1.10072	0.54421	1.43363	0.02927	1.34775	0.00733808
c3c	LOLS15480	ENSDARG00000052207	EnDr	1.10761	0.54491	-1.15127	0.38775	1.14696	0.41934	1.15462	0.42176	-1.06914	0.69914	-1.11571	0.52423	1.64941	0.00113	1.08675	0.56831	1.20442	0.20676	-1.04566	0.75245	-1.20526	0.18854	1.24135	0.12956	-1.22921	0.08523	1.05169	0.66941	1.14435	0.25135	-1.45382	0.01102	-1.38801	0.02514	-1.09573	0.52388
c3c	MAD_Dr_004_655824-1	ENSDARG00000052207	EnDr	-1.82989	0.45631	-1.10177	0.91431	-2.2734	0.30899	-1.42299	0.55679	-4.0284	0.06243	-2.57596	0.29302	2.17542	0.66153	-1.67859	0.59791	2.45263	0.35386	1.50408	0.64254	1.27164	0.73262	1.28172	0.81199	1.40812	0.48825	-2.20089	0.05968	1.73511	0.33532	1.99339	0.08662	-1.90719	0.076	1.31813	0.37123
c3c	MAD_Dr_004_155226-1	ENSDARG00000052207	EnDr	-1.25011	0.86517	1	1	-1.56617	0.73257	1.42818	0.68046	2.2718	0.29033	6.06395	0.14492	1.81779	0.63141	-2.17277	0.41551	1.81779	0.61951	-1.10041	0.95023	1.21207	0.89583	2.72292	0.49687	1.09562	0.83263	1.10699	0.81382	1.92358	0.23701	1.5193	0.39893	1.07186	0.92498	1.69083	0.21997
c3c	LOLS00185	ENSDARG00000052207	EnDr	-1.53345	0.27731	-1.12776	0.78205	-1.51948	0.28311	1.61664	0.03984	-2.34614	0.00458	-1.56443	0.15454	-1.00447	0.98919	-1.29106	0.31867	1.13551	0.63673	2.17579	0.0007	-1.28484	0.30607	1.43252	0.28648	1.96336	0.00169	1.16436	0.5041	2.37341	0.01492	1.10229	0.56171	-1.83219	0.00017	1.60301	0.00732
c3c	MAD_Dr_004_669316-1	ENSDARG00000052207	EnDr	1	1	1	1	1	1	1	1	-1.45547	0.78569	1	1	1	1	1	1	1	1	1	1	1	1	1	1	-1.12102	0.84114	-1	1	1.37847	0.59015	1.45557	0.57954	-1.32478	0.79086	2.01629	0.33772
c3c	MAD_Dr_004_155191-1	ENSDARG00000052207	EnDr	-1.62248	0.70315	1	1	1	1	-1.2553	0.87082	1.69865	0.7043	1.69865	0.70466	2.34335	0.49737	2.34335	0.52312	2.34335	0.56591	3.74768	0.21749	3.74768	0.29107	3.74768	0.28859	2.59118	0.15205	1.62298	0.4678	2.99138	0.09696	-1.36423	0.59711	-1.77608	0.3774	1.19449	0.74243
c3c	MAD_Dr_004_146845-1	ENSDARG00000052207	EnDr	1	1	1	1	1	1	1	1	1	1	1	1	1	1	-1.51791	0.76606	1	1	1	1	1	1	1	1	1.01922	0.97397	-1.54206	0.49677	1.77151	0.35269	1.08341	0.90537	-2.64836	0.49643	-1.63985	0.55703
cbx7a	A_15_P101963	ENSDARG00000038025	EnDr	-1.69732	0.14657	-1.45118	0.30419	-2.13255	0.04006	-1.03461	0.88909	-1.01036	0.96654	-1.49944	0.13506	1.3955	0.19155	-1.63072	0.07264	-1.47276	0.16719	12.2097	2.41478e-37	2.21352	4e-05	1.13462	0.62236	8.86525	0	1.27789	0.14639	2.03757	4.39312e-06	3.58538	4.78757e-13	1.58428	0.00259	1.13611	0.38148	2.9746	8.02611e-25
cbx7a	A_15_P121244	ENSDARG00000038025	EnDr	-1.59889	0.25639	-1.19613	0.66471	1.25123	0.58849	-2.3129	4e-05	1.81507	0.00274	-1.27208	0.25831	1.43677	0.24374	-1.86429	0.00085	-2.2461	0.03685	1.2245	0.36187	1.08766	0.70769	-1.09606	0.82361	-1.23108	0.40076	-1.05464	0.83822	-1.86432	0.0084	9.30519	3.35333e-12	2.40378	0.00049	1.84049	0.00302
cbx7a	MAD_Dr_004_158884-1	ENSDARG00000038025	EnDr	3.03136	0.01059	3.44795	0.00404	2.24387	0.06827	-1.17775	0.55778	-1.0265	0.92372	-1.10906	0.7081	1.18517	0.50942	-1.13558	0.63683	-1.15649	0.59049	13.4532	1.06406e-40	1.91726	0.00106	1.09493	0.67096	11.7939	1.0493e-37	1.54591	1.07302e-06	1.69579	1.14795e-17	2.95807	3.01145e-11	1.51303	0.00443	1.18587	0.23205
cebpb	A_15_P113920	ENSDARG00000042725	EnDr	-1.24865	0.2058	1.11864	0.5439	-1.0494	0.78868	-1.40226	0.12569	1.02004	0.92356	-1.13393	0.55338	-2.18841	0.00014	-2.19476	0.00013	-2.18559	0.00014	5.0658	2.01419e-22	1.0899	0.63088	1.16527	0.38874	3.94428	0	-1.01648	0.93952	1.17947	0.49533	-1.07123	0.66291	-3.338	3.51597e-15	-2.15024	4.07109e-07	2.1369	2.8076e-11
cebpb	LOLS03672	ENSDARG00000042725	EnDr	-1.3901	0.05675	1.11659	0.54948	-1.17483	0.36151	-1.64068	0.02875	-1.01867	0.92867	-1.08544	0.69474	-2.19167	0.00019	-2.10593	0.00034	-2.17531	0.00021	4.48341	2.73423e-20	-1.00721	0.96739	1.10106	0.57799	3.26844	4.2039e-45	-1.25684	0.31704	1.0124	0.95585	1.01819	0.91201	-3.20507	4.16809e-14	-2.29109	6.29244e-08
cebpb	MAD_Dr_004_170451-1	ENSDARG00000042725	EnDr	-1.25688	0.19213	1.1081	0.57764	-1.15961	0.40331	-1.39508	0.12264	-1.00619	0.97577	-1.09493	0.65983	-2.06748	0.00033	-2.23071	0.0001	-2.04157	0.0004	4.60933	3.52562e-21	-1.02342	0.89416	1.07092	0.68967	4.13987	8.40779e-44	-1.02919	0.88937	1.20761	0.32804	-1.01379	0.93258	-3.15829	7.5587e-14	-2.30085	4.99898e-08
cebpb	A_15_P119484	ENSDARG00000042725	EnDr	1	1	1	1	1	1	1	1	1	1	1	1	1	1	1	1	1	1	1	1	1	1	1	1	-1	1	-1	1	-1	1	1	1	1	1	1	1
ch25h	MAD_Dr_004_184919-1	ENSDARG00000045190	EnDr	1.03619	0.82575	-1.05875	0.72895	1.136	0.42889	-1.62216	0.01824	-1.5773	0.02456	-1.27941	0.20802	-3.04774	7.86642e-07	-3.34855	2.71444e-09	-1.779	0.0017	5.13959	4.15233e-22	1.58278	0.00811	1.16758	0.48054	7.72763	6.67765e-21	1.38392	0.17773	1.69684	0.08183	3.86002	3.21815e-15	-1.55442	0.00305	-1.25061	0.1232
ch25h	A_15_P100983	ENSDARG00000045190	EnDr	-1.09004	0.62115	-1.19917	0.30723	-1.18948	0.31877	-1.40424	0.09904	-1.25616	0.25538	-1.077	0.7171	-2.52671	0.0001	-4.23267	1.80906e-10	-2.02035	0.00086	6.89659	5.42563e-25	1.94819	0.00047	1.36686	0.21132	6.71849	4.10771e-11	1.04088	0.89143	1.39488	0.28109	3.59132	2.5511e-14	-1.55127	0.00447	-1.31992	0.06178	2.82408	0.0814788	0.0015	**
ch25h	A_15_P102884	ENSDARG00000045190	EnDr	1.28816	0.11407	1.06829	0.68672	1.23113	0.19429	-2.16262	0.00063	-1.2183	0.32144	-1.08568	0.67843	-3.22282	9.51229e-08	-2.39272	5.22747e-06	-3.74195	3.71635e-09	4.3034	2.66283e-18	1.26597	0.1762	-1.32193	0.16929	6.58491	5.83644e-14	1.12795	0.6423	1.44171	0.15624	3.49461	6.85031e-14	-1.36249	0.03652	-1.36503	0.03279
ch25h	MAD_Dr_004_185457-1	ENSDARG00000045190	EnDr	1.16818	0.315	-1.85079	0.00023	-1.01775	0.90932	-1.2264	0.25838	-1.50431	0.02994	-1.14781	0.45123	-1.75332	0.00169	-5.45515	1.23795e-15	-1.32857	0.07013	5.55029	3.22335e-24	1.46733	0.02355	2.16373	5e-05	4.9619	1.11228e-08	-1.05137	0.82407	1.57002	0.15202	3.41886	5.55281e-13	-1.26276	0.11479	-1.48134	0.00683
ch25h	MAD_Dr_004_185260-1	ENSDARG00000045190	EnDr	1.14076	0.40128	-1.46911	0.02297	1.27336	0.12159	-1.19431	0.3047	-1.37576	0.07313	-1.48557	0.03486	-2.90153	1.58709e-08	-6.94444	1.28498e-17	-1.53951	0.00932	3.89734	2.77635e-16	1.46532	0.02279	1.87667	0.00086	5.73842	1.29606e-09	-1.02204	0.90829	1.64161	0.09022	3.09822	6.32689e-12	-1.36837	0.0371	-1.39665	0.022
ch25h	LOLS16399	ENSDARG00000045190	EnDr	1.19036	0.24915	-1.36474	0.05016	-1.03899	0.79965	1.09222	0.61184	-1.47651	0.03897	-1.03384	0.85613	-1.82409	0.00201	-5.81616	2.83935e-17	1.0064	0.96748	5.59575	7.24749e-23	1.17661	0.34801	1.63379	0.02072	4.83853	2.58333e-07	1.07108	0.67641	1.72608	0.00244	2.94823	5.63272e-11	-1.51354	0.00582	-1.63523	0.00083
ch25h	LOLO1542	ENSDARG00000045190	EnDr	2.16293	3.97897e-06	1.58291	0.00351	-1.47859	0.00712	1.07364	0.61615	1.19406	0.21122	-1.1236	0.41264	1.00278	0.98473	-1.53463	0.0028	-1.67666	0.00033	-1.29311	0.07131	-1.66346	0.0004	-1.34769	0.03787	-1.31009	0.00041	-1.15781	0.145	1.02594	0.74085	-1.53575	0.00336	-1.35223	0.04012	-1.46791	0.00874
ch25h	LOLO1543	ENSDARG00000045190	EnDr	1.82758	0.00023	1.36515	0.04662	-1.34022	0.04684	-1.13079	0.3888	1.09543	0.52099	1.26906	0.09712	-1.15549	0.29254	-1.44068	0.01112	-1.36237	0.03518	-1.19312	0.22369	-1.61473	0.00092	-1.01247	0.93042	-1.31777	4.76605e-06	-1.00793	0.8918	1.19566	0.00196	-1.44328	0.01491	-1.52136	0.00504	-1.50041	0.00653
ch25h	LOLO1544	ENSDARG00000045190	EnDr	1.74	0.00039	1.32165	0.06295	-1.21108	0.18502	1.04124	0.7757	1.05257	0.71774	-1.06525	0.6571	1.25426	0.1263	-1.33306	0.04448	-1.27597	0.08972	-1.35704	0.03306	-1.29442	0.07046	-1.34968	0.03758	-1.0795	0.43734	1.1293	0.10719	1.22675	0.09261	-1.23286	0.15822	-1.22924	0.16464	-1.42257	0.0165
ch25h	LOLS02251	ENSDARG00000045190	EnDr	3.07193	0.25812	1.0613	0.9637	1.91419	0.51563	2.41854	0.01251	1.96994	0.07407	1.21642	0.87769	-1.22237	0.86297	-1.13738	0.74072	1.74571	0.39828	-2.07074	0.45655	2.43911	0.34576	-1.06538	0.95254	-1.11792	0.78927	-2.27773	0.05381	1.30347	0.60355	-1.01998	0.98002	-1.10412	0.89085	-2.00761	0.31585
cp	MAD_Dr_004_119665-1	ENSDARG00000010312	EnDr	1.54611	0.2181	2.88039	0.00182	2.14796	0.02571	-1.04623	0.78246	1.38261	0.03882	-1.46706	0.02923	-1.1833	0.40788	-1.669	0.0151	1.79237	0.00115	3.7225	5.34374e-12	1.2542	0.27184	1.19459	0.40344	3.73173	0.00051	1.41036	0.25318	3.15811	0.00155	3.47344	4.32711e-11	1.68012	0.00112	2.46883	1.70154e-07
cp	LOLS00218	ENSDARG00000010312	EnDr	1.39594	0.29182	1.78647	0.06084	-1.08841	0.79926	1.29216	0.10018	1.18085	0.29056	-1.51317	0.01637	-1.23722	0.25151	-1.50273	0.03363	1.73988	0.0009	3.39519	2.73515e-11	1.31297	0.16819	1.25964	0.24817	3.43197	0.00468	1.28233	0.38732	2.94685	0.00209	3.46834	2.79601e-10	1.59486	0.00429	2.17169	8.94208e-06
cp	MAD_Dr_004_143070-1	ENSDARG00000010312	EnDr	-1.35338	0.3296	-1.057	0.85448	1.05492	0.85562	-1.08778	0.59625	-1.03764	0.81479	-1.39015	0.04773	1.21538	0.23229	-1.36523	0.1085	1.63932	0.00434	2.83473	8.3923e-09	1.0382	0.85066	1.38205	0.09762	3.2312	0.0004	1.52303	0.0079	2.58806	2.90073e-06	3.0132	3.39418e-09	1.54599	0.00654	1.95274	7e-05
cp	MAD_Dr_004_199228-1	ENSDARG00000010312	EnDr	1.75562	0.11382	1.4759	0.28629	1.31379	0.45549	1.32628	0.1159	1.24177	0.23171	-1.00342	0.98546	-1.89409	0.00281	-1.41016	0.08503	1.61838	0.0064	2.94339	8.61927e-10	1.06639	0.73941	1.38976	0.08309	3.82086	3.38984e-06	1.94594	0.00636	3.11243	0.00056	3.21891	5.04951e-09	1.13563	0.42396	1.70475	0.00181
cp	A_15_P107308	ENSDARG00000010312	EnDr	1.30279	0.45273	1.59588	0.17488	-1.18262	0.65175	1.20596	0.23758	-1.07192	0.67183	-1.36583	0.068	-1.52462	0.01157	-1.72135	0.00151	1.86817	3e-05	1.56615	0.0036	-1.38739	0.05411	1.35154	0.05318	3.04845	0.00017	1.63753	0.03665	2.45528	0.00032	2.75409	7.07022e-09	1.22811	0.17	2.05488	1e-05	1.30307	0.0694425
cxcl-c1c	LOLO1777	ENSDARG00000075045	EnDr	1.43101	0.21022	1.72124	0.05264	-1.17234	0.6044	1.13807	0.5091	-1.10406	0.62643	1.09257	0.65343	-1.23423	0.27533	-1.6093	0.01939	-1.35892	0.11882	7.18981	5.13005e-31	1.11569	0.53872	-1.42876	0.06536	16.5003	0	1.17661	0.22584	1.20844	0.04971	6.82629	3.03371e-27	-2.34114	4.42546e-07	-2.23847	1.33384e-06	6.74087	4.07287e-25
cxcl-c1c	MAD_Dr_004_187062-1	ENSDARG00000075045	EnDr	2.24053	0.02893	1.78367	0.12471	1.20605	0.63275	1.15078	0.48546	-1.19193	0.40826	1.06779	0.74749	-1.46703	0.05831	-1.53196	0.03669	-1.50931	0.04323	9.17991	2.42926e-36	1.1464	0.45381	-1.22042	0.30251	18.6236	0	1.18155	0.21032	1.06519	0.59428	6.45205	6.48043e-26	-2.45039	9.27523e-08	-2.2563	7.71261e-07
cxcl-c1c	MAD_Dr_004_503313-1	ENSDARG00000075045	EnDr	2.37259	0.01746	4.15802	5e-05	1.2942	0.50136	1.143	0.48715	-1.04876	0.81005	1.06934	0.73177	-1.15507	0.44817	-1.46389	0.04779	-1.33459	0.13037	10.593	2.80873e-39	1.22693	0.24262	1.00944	0.95995	17.6648	0	1.06141	0.72036	1.21402	0.06122	7.14214	1.86877e-25	-2.1188	2.25121e-06	-2.56392	9.86731e-09
cxcl-c1c	MAD_Dr_004_122830-1	ENSDARG00000075045	EnDr	1.40099	0.21651	1.73411	0.03988	1.08323	0.77622	1.02242	0.91071	-1.11742	0.58313	1.15499	0.46023	1.10361	0.53062	-1.49038	0.03804	-1.11166	0.56554	9.02245	9.15566e-36	1.11431	0.54352	-1.1262	0.53049	12.5207	0	-1.10123	0.42066	1.04274	0.75781	6.24977	3.89876e-24	-2.04123	6.4571e-06	-2.30011	2.31102e-07
cxcl-c1c	LOLO1779	ENSDARG00000075045	EnDr	-1.20247	0.59274	1.01072	0.97602	-1.5922	0.20141	1.34877	0.11166	-1.14846	0.49197	1.58479	0.01406	-1.52109	0.0268	-2.45932	5.22118e-06	-1.9938	0.00059	10.4105	2.02104e-37	1.31081	0.09792	-1.65482	0.01151	15.5719	0	1.23248	0.38137	1.50188	0.01207	5.59742	5.27917e-21	-2.32272	1.70544e-07	-2.54092	6.70539e-09
cxcl-c1c	LOLO1778	ENSDARG00000075045	EnDr	1.15813	0.39478	-1.20967	0.29464	-2.17311	0.00016	1.55909	0.00246	-1.51733	0.00932	-1.70107	0.0012	-1.13656	0.39799	-1.14585	0.36879	1.984	2.64593e-06	3.05737	1.27229e-13	1.13575	0.40098	1.09527	0.54987	5.88311	1.26117e-44	1.25655	0.01211	1.24449	0.03382	4.53579	9.64655e-20	-1.12511	0.41615	-1.5059	0.00615
cxcl-c1c	LOLO1781	ENSDARG00000075045	EnDr	4.09073	0.00129	1.25704	0.61389	1.99053	0.11308	-1.06606	0.68701	-1.79698	0.00023	-6.07253	4.22411e-13	7.95732	3.89904e-18	11.0949	2.21264e-26	8.93365	3.47759e-20	2.80443	5.56797e-06	1.97756	0.00214	9.96622	9.79523e-19	3.51326	0.0001	1.35683	0.36719	1.10007	0.79976	3.58669	1.23664e-13	2.36754	5.60462e-07	1.32473	0.0915
cxcl-c1c	LOLO1782	ENSDARG00000075045	EnDr	-1.32419	0.71982	-1.23966	0.78944	1.57166	0.55417	-2.63591	0.04921	-5.47322	0.00087	-5.31724	0.00915	2.66134	0.17872	2.41145	0.05296	1.28604	0.63027	3.20964	0.1929	2.53509	0.29822	5.19403	0.0684	1.96468	0.2522	-6.2798	0.00201	-5.15111	0.0057	9.49938	3e-05	2.18917	0.22668	2.26417	0.13464
cxcl-c1c	LOLO1780	ENSDARG00000075045	EnDr	-1.11901	0.90275	2.35599	0.42871	1.53189	0.72031	-4.44293	0.00936	1.24574	0.7597	-1.6307	0.69218	1.89311	0.51776	1.56923	0.49618	1.89311	0.53278	3.26222	0.3556	-2.02366	0.56985	1	1	10.6449	7.00429e-07	1.57284	0.34314	4.6087	0.01218	5.59117	0.00031	1.22585	0.81396	-1.63868	0.39804
cxcl-c1c	MAD_Dr_004_105883-1	ENSDARG00000075045	EnDr	-1.78416	0.57073	-1.37466	0.76481	-2.32795	0.40026	-1.01278	0.97729	-1.72574	0.20332	-1.95496	0.47085	1.28355	0.79786	2.09735	0.23047	2.2363	0.30106	3.54442	0.35483	1.07038	0.96094	-12.5409	0.07787	14.3794	5e-05	1.18702	0.7886	1.07613	0.9236	7.29907	0.00371	1.52012	0.55242	3.60397	0.11475
dram1	A_15_P113269	ENSDARG00000045561	EnDr	-1.14118	0.60582	-1.47842	0.1137	-1.74334	0.02191	1.04873	0.79974	1.05234	0.78541	-1.02501	0.89647	-1.53785	0.03373	-1.42253	0.07658	-1.18035	0.3886	2.31777	3.27771e-07	1.30209	0.12563	-1.47123	0.04646	2.77711	4.30777e-14	1.45242	0.02875	1.39809	0.06057	1.91196	8.06646e-06	1.08846	0.55199	1.37825	0.02429
dram1	MAD_Dr_004_132209-1	ENSDARG00000045561	EnDr	-1.92566	0.0235	-1.91897	0.0245	-1.51362	0.16231	1.151	0.4158	-1.12173	0.52525	1.52847	0.01793	1.2246	0.325	-1.40288	0.06885	1.2074	0.31043	2.9113	4.07246e-10	1.37957	0.06692	1.40408	0.10428	2.69496	2.825e-13	1.29418	0.2181	1.69893	0.0121	1.81379	0.0001	1.1776	0.27645	1.34312	0.04487
dram1	A_15_P111539	ENSDARG00000045561	EnDr	-1.71982	0.0482	-1.58232	0.09875	-1.25569	0.42395	1.506	0.03181	-1.18619	0.41706	2.48008	0.00017	1.38241	0.18844	-1.179	0.41139	1.57196	0.02609	2.0016	0.0003	-1.26916	0.20645	-1.57312	0.16355	3.1351	2.17693e-11	1.91578	0.00027	2.14472	0.00269	1.67754	0.00053	-1.2931	0.09432	1.16372	0.29104	1.45082	1
dram1	MAD_Dr_004_180945-1	ENSDARG00000045561	EnDr	-1.41456	0.22041	-1.80416	0.03221	-1.4538	0.18466	1.13785	0.4524	-2.67409	5.73091e-06	-1.21347	0.2934	-1.09019	0.68813	1.20151	0.35627	1.57428	0.02057	1.67393	0.00114	1.00786	0.96247	1.5418	0.0168	3.35804	2.77141e-14	1.75884	0.00277	2.01822	0.00331	1.61206	0.00107	1.50641	0.00496	1.27308	0.09356
dram1	MAD_Dr_004_188553-1	ENSDARG00000045561	EnDr	-1.97987	0.01681	-3.1436	6e-05	-1.04883	0.87554	-1.15644	0.62872	-3.95965	0.00024	-2.37869	0.03533	3.38488	0.04436	-1.7697	0.07454	1.8519	0.26495	2.6408	0.00711	-1.16718	0.66759	1.508	0.54183	2.36895	0.04615	1.09895	0.82494	1.72362	0.29498	1.01776	0.93459	-1.53175	0.04408	1.34205	0.12515
fabp11b	MAD_Dr_004_118182-1	ENSDARG00000002311	EnDr	-1.06335	0.86449	1.29234	0.4587	1.06781	0.85302	2.11693	0.0002	1.39971	0.1103	1.55503	0.03368	1.52378	0.01533	1.54253	0.01282	-1.54275	0.00505	-1.24446	0.13357	1.28426	0.10064	-1.51479	0.00417	-5.33466	1.72035e-14	-1.47063	0.0445	-2.2791	0.00343	-1.64103	0.02433	1.66397	0.0064	-1.2747	0.24536
fabp11b	MAD_Dr_004_103967-1	ENSDARG00000002311	EnDr	-1.53375	0.24102	-1.0451	0.89848	-1.00197	0.99543	2.17997	0.0001	1.445	0.0775	1.56139	0.03101	1.14858	0.40602	1.52452	0.01637	-1.59693	0.00262	-1.2299	0.15206	1.40248	0.02602	-1.97419	2.70494e-06	-5.32157	1.45472e-15	-1.49873	0.04458	-2.33648	0.00415	-1.58744	0.03783	1.67433	0.0067	-1.15657	0.4866
fabp11b	A_15_P120600	ENSDARG00000002311	EnDr	1.13629	0.92181	1.13629	0.92215	1.1091	0.93191	2.71132	0.24325	2.64712	0.43803	2.64712	0.44249	-1.4364	0.73729	1.24616	0.62215	-1.4364	0.75884	-1.71502	0.5845	-2.04796	0.49126	-1.32424	0.87008	-2.48737	0.19239	-3.49841	0.01804	-1.48949	0.54428	-2.42094	0.51003	1.17439	0.89993	1	1	1.27605	1
gpx1b	A_15_P109003	ENSDARG00000006207	EnDr	-1.02839	0.85367	1.43383	0.01443	-1.29159	0.10194	-1.11833	0.52245	1.04425	0.79967	-1.06223	0.7277	-1.12835	0.51562	-1.00591	0.97421	1.18392	0.34144	1.80281	0.00014	1.34082	0.06276	1.41151	0.02807	4.6562	7.39047e-06	1.60472	2.7965e-07	1.99608	4.80829e-10	3.42112	8.10498e-12	1.16716	0.2908	1.24335	0.13915
gpx1b	A_15_P105098	ENSDARG00000006207	EnDr	-1.0112	0.94172	1.39569	0.02445	-1.31803	0.08062	-1.08555	0.63506	1.03574	0.83618	-1.19354	0.31418	-1.04944	0.79706	1.06765	0.72234	1.30875	0.13286	1.64174	0.00122	1.1936	0.26016	1.31786	0.07625	4.6494	5.75047e-06	1.55095	4.91516e-06	1.92534	6.73848e-09	3.22053	7.30508e-11	1.16673	0.29576	1.13883	0.37688	2.3036	6.26983e-12
gpx1b	MAD_Dr_004_192494-1	ENSDARG00000006207	EnDr	1.03116	0.83784	1.33835	0.04756	-1.19143	0.25413	1.00714	0.96589	-1.0814	0.64253	-1.1534	0.40229	-1.03274	0.85828	1.03375	0.85249	1.27874	0.15597	1.76032	0.00026	1.18429	0.29071	1.40055	0.03241	3.99183	8e-05	1.32221	0.01738	1.80279	1.26087e-10	3.10284	1.34076e-10	-1.06747	0.65095	1.17504	0.27209
gpx1b	MAD_Dr_004_198117-1	ENSDARG00000006207	EnDr	1.04275	0.77952	1.33165	0.05129	-1.14896	0.36285	1.10136	0.56291	1.03618	0.83276	-1.1219	0.50448	-1.04347	0.80972	-1.02779	0.87645	1.09728	0.59177	1.65691	0.00131	1.23467	0.19116	1.23104	0.19765	4.00194	2e-05	1.29974	0.01806	1.67631	1.38714e-07	2.91528	3.00226e-10	1.16986	0.27969	1.24918	0.12757
gpx1b	A_15_P116638	ENSDARG00000006207	EnDr	-1.05021	0.73591	1.20465	0.19452	-1.38124	0.03063	-1.02519	0.88171	1.03042	0.85663	-1.12698	0.48124	-1.07394	0.68932	1.01261	0.94324	1.08373	0.64452	2.10514	8.77391e-07	1.21977	0.20252	1.29884	0.09205	4.45668	1.11024e-07	1.46533	0.00013	1.94149	6.70335e-11	2.86986	8.78885e-10	1.27999	0.09493	1.05817	0.69685
gpx1b	LOLS09658	ENSDARG00000006207	EnDr	-1.09524	0.52868	1.22134	0.161	-1.40255	0.02215	-1.0962	0.57715	-1.06089	0.7184	-1.10934	0.52963	1.36648	0.06953	1.0766	0.67734	1.19054	0.31886	1.87569	3e-05	1.20212	0.23577	1.47568	0.01094	3.73293	6.64494e-06	1.23145	0.07726	1.7072	4.44209e-07	2.94663	1.05727e-09	1.10357	0.50416	1.17196	0.28512
HPX (1 of 2)	MAD_Dr_004_129195-1	ENSDARG00000051912	EnDr	-2.24157	0.03568	-1.3474	0.4463	-1.86758	0.11002	2.06616	0.00069	-1.37511	0.21232	2.27612	0.00037	-1.28869	0.3189	-1.32862	0.15995	1.36002	0.11688	4.59538	8.41669e-15	-1.25945	0.31049	-1.0806	0.76076	6.11812	1.72489e-07	1.7626	0.04624	1.54423	0.14022	11.5023	2.71482e-29	1.09976	0.57882	1.4397	0.01655
HPX (1 of 2)	MAD_Dr_004_177100-1	ENSDARG00000051912	EnDr	-2.0268	0.10651	-1.43652	0.38858	-1.02369	0.95352	-1.1397	0.71947	1.09684	0.79384	2.80027	0.00142	-1.62981	0.03578	-1.65402	0.02981	-1.37964	0.15079	5.19358	8.70393e-18	-1.3698	0.17172	1.01765	0.93624	12.0401	4.23055e-13	2.39597	0.04965	3.30309	0.00845	10.8671	1.52271e-26	-1.37942	0.02565	1.33058	0.0448
HPX (1 of 2)	LOLS14134	ENSDARG00000051912	EnDr	-1.93191	0.10752	-1.2005	0.63795	-2.5016	0.03038	2.1479	0.01392	1.01738	0.95932	3.65246	2e-05	-1.1549	0.43566	-1.27154	0.26022	-1.08482	0.69902	5.39632	3.83748e-17	-1.05678	0.80956	2.01412	0.0013	11.7206	2.81823e-23	2.67478	0.0148	3.44577	0.00044	7.04799	2.15794e-20	-1.39212	0.0213	1.15266	0.32277
HPX (1 of 2)	MAD_Dr_004_177930-1	ENSDARG00000051912	EnDr	-3.49989	0.00015	-2.3145	0.01237	-3.20862	0.00022	2.60154	0.00011	1.1523	0.60111	3.61352	1.97473e-07	-1.11535	0.64176	-2.42673	3.31612e-06	-1.19577	0.31328	3.07207	1.03257e-08	-2.18452	0.00098	1.10804	0.68048	4.11628	2.16797e-06	1.12759	0.62975	2.28366	0.0119	6.97153	8.91667e-20	1.12431	0.43546	1.13657	0.38229
HPX (1 of 2)	MAD_Dr_004_702654-1	ENSDARG00000051912	EnDr	2.25396	0.26562	1.79867	0.42315	-1.65223	0.52355	2.04863	0.00776	-1.09373	0.80602	5.43937	0.01035	3.53558	0.28844	-1.39351	0.51642	6.37406	4e-05	2.78748	0.00724	-1.42529	0.41212	2.47837	0.36249	7.17726	0.00102	1.22379	0.7046	2.00923	0.17689	15.7352	1.34206e-18	1.01898	0.94476	1.35163	0.36249
HPX (1 of 2)	A_15_P109815	ENSDARG00000051912	EnDr	-2.39527	0.38647	-1.89709	0.53038	-2.32574	0.40797	1.53543	0.55556	1.52163	0.48959	2.94244	0.17517	3.805	0.24888	1.6882	0.59553	1.61723	0.66789	4.16019	0.13508	3.65499	0.33467	3.65499	0.21725	6.27135	0.00147	1.57831	0.42487	3.34683	0.03631	8.44641	9.58693e-11	-1.15427	0.71517	2.36601	0.00797	6.00316	1.13026e-51
hsp70.1	LOLS00902	ENSDARG00000029688	EnDr	6.94651	0.00255	-1.13455	0.86079	1.50795	0.5133	2.48644	0.00018	7.76322	4.86137e-16	2.00003	0.00746	-1.80691	0.05113	-1.27109	0.33556	-1.46348	0.22904	4.01869	8.70772e-08	-1.25476	0.36934	1.63276	0.42523	4.62487	8e-05	-1.36999	0.39159	1.56326	0.26189	8.07866	2.2188e-10	-1.20077	0.69832	1.44514	0.19248
hsp70.1	LOLT00239	ENSDARG00000029688	EnDr	9.1613	7.1118e-22	-1.00646	0.9807	1.21489	0.45118	-1.17883	0.32756	6.71981	2.24072e-30	1.61665	0.00206	-1.25087	0.11516	-1.68016	0.00035	1.09835	0.50764	2.65926	1.62221e-10	-1.25403	0.11421	1.27868	0.08315	5.90674	1.9244e-10	1.2964	0.18478	1.53411	0.00546	2.09318	4.0573e-07	-1.5441	0.00365	-1.5562	0.00312
hsp70.1	MAD_Dr_004_141133-1	ENSDARG00000029688	EnDr	6.1743	4.25629e-18	1.18197	0.47645	1.09534	0.70138	-1.21491	0.2444	6.12133	2.34139e-28	1.32866	0.07031	-1.12695	0.39899	-1.66544	0.00046	1.05756	0.69236	2.61766	1.36159e-10	-1.10208	0.49999	1.0054	0.97	3.81891	1.13993e-07	-1.10871	0.62399	-1.05344	0.72452	1.96465	3.144e-06	-1.56512	0.00287	-1.5078	0.006
hsp70.1	MAD_Dr_004_142280-1	ENSDARG00000029688	EnDr	7.07995	3.41954e-26	1.15579	0.47682	1.50851	0.03618	-1.03783	0.79326	3.59232	6.60126e-15	1.62756	0.00073	-1.22471	0.15497	-1.56221	0.0018	-1.22147	0.16049	2.7099	4.16838e-11	-1.11308	0.45645	1.13742	0.36641	5.5862	1.13186e-12	-1.06162	0.71543	1.10219	0.45756	1.78638	6e-05	-1.94299	3e-05	-1.64202	0.0012
hsp70.1	LOLS00898	ENSDARG00000029688	EnDr	2.86354	0.00102	-2.55996	0.00844	1.64124	0.12097	-2.38287	5.9625e-07	-1.14826	0.43689	1.23915	0.26631	-1.36019	0.09018	-1.17654	0.33869	-2.46452	5.43889e-06	-1.27967	0.16853	-1.5021	0.01961	-2.77991	7e-05	1.58066	0.00544	1.23033	0.07868	-1.04893	0.66429	-1.60427	0.01358	-1.55016	0.04387	-1.01582	0.92793	2.62414	0.186497
hsp70.1	MAD_Dr_004_182770-1	ENSDARG00000029688	EnDr	13.2104	2.59991e-12	-1.33235	0.48405	-1.14789	0.71056	1.09147	0.56979	15.0275	4.58709e-32	-1.17768	0.3606	1.00542	0.97789	1.1096	0.49406	1.25723	0.143	3.7552	5.67879e-16	1.24221	0.184	1.53096	0.06713	3.75117	6.78649e-16	1.46488	0.2425	1.38988	0.22123	1.23858	0.18603	-1.57819	0.00781	-2.29742	1.98446e-06
hsp70.1	MAD_Dr_004_153052-1	ENSDARG00000029688	EnDr	2.43873	0.48277	2.81552	0.41033	2.23608	0.52104	-1.47626	0.62124	-1.03626	0.96356	-2.0023	0.53382	-1.41406	0.76919	-1.32611	0.58565	1.40077	0.4875	2.05148	0.23044	1.05909	0.94361	-1.1886	0.8311	1.5362	0.36375	-1.98983	0.07603	-1.72371	0.17394	1.41876	0.70487	-1.02844	0.97886	-1.16477	0.85516
hsp70.3	LOLS01052	ENSDARG00000021924	EnDr	8.65506	7.72437e-36	1.09084	0.60882	1.01416	0.93475	-1.03734	0.7955	2.49847	2.79264e-09	1.51773	0.00375	-1.1956	0.21059	-1.545	0.00234	-1.14198	0.35269	2.41648	2.81972e-09	-1.08884	0.55362	-1.13675	0.37383	4.957	1.29778e-08	1.07854	0.66325	1.20213	0.12533	1.96225	3.21612e-06	-1.80524	0.00017	-1.6318	0.00149
hsp70.3	LOLT00155	ENSDARG00000021924	EnDr	7.55585	7.55437e-31	1.00612	0.97447	1.1458	0.46654	1.21054	0.17875	4.0774	1.01741e-17	1.62795	0.00067	-1.11003	0.4632	-1.67269	0.00034	-1.0016	0.99109	2.96728	8.41587e-13	-1.02082	0.88634	1.13888	0.36377	5.30101	1.11713e-08	-1.00414	0.97967	1.06134	0.42388	1.92797	6.15101e-06	-1.76303	0.00041	-1.54639	0.00534
hsp70.3	A_15_P110618	ENSDARG00000021924	EnDr	8.40345	2.2771e-34	-1.25712	0.16945	-1.11964	0.48918	1.16503	0.31497	-1.009	0.95215	1.63322	0.00222	-1.79915	6e-05	-1.81009	5e-05	-1.24525	0.13679	2.47042	2.07869e-09	-1.18319	0.239	-1.04602	0.75142	5.67228	2.17244e-10	-1.32138	0.26953	-1.209	0.45063	1.86864	2e-05	-3.06812	1.7986e-09	-2.33611	1.05825e-06
hsp70.3	A_15_P103668	ENSDARG00000021924	EnDr	7.7436	1.52075e-32	-1.25053	0.17187	-1.19231	0.27857	1.00071	0.99619	1.09832	0.53311	1.625	0.00235	-1.35342	0.0379	-1.78795	6e-05	-1.29596	0.07586	2.23468	7.93362e-08	-1.35605	0.0338	1.10397	0.48474	5.41602	2.0414e-19	-1.28703	0.05573	-1.11872	0.37858	1.27293	0.09965	-3.4812	7.82552e-11	-2.11433	9.34291e-06	2.56424	2.44663e-10
hsp70.3	MAD_Dr_004_152836-1	ENSDARG00000021924	EnDr	45.789	2.64462e-25	1.97106	0.02958	-1.05724	0.85939	-1.22872	0.23792	2.75309	3.62524e-07	-1.12626	0.56565	3.53572	0.00597	-1.00066	0.99728	2.42119	0.00013	3.29019	7e-05	-1.28111	0.38326	2.47695	0.10276	2.79633	1.63237e-11	1.14862	0.37472	1.19466	0.45974	1.22832	0.44086	1.35386	0.36415	-2.3933	0.02615
hsp70.3	MAD_Dr_004_146315-1	ENSDARG00000021924	EnDr	1.09816	0.93602	2.87035	0.26937	3.32331	0.2299	-1.80447	0.63854	3.19172	0.02767	-1.22784	0.86977	-1.47597	0.72797	3.96519	0.1704	1.60421	0.71988	2.37969	0.40066	-2.07523	0.52894	-1.11778	0.94575	2.65663	0.03945	1.1696	0.76671	1.33642	0.60538	-1.63091	0.69377	1	1	-1.17496	0.89853
il12a	MAD_Dr_004_194277-1	ENSDARG00000038878	EnDr	5.51241	4.18255e-08	2.68782	0.00201	3.07918	0.00037	-1.65318	0.00053	-1.313	0.05636	1.26029	0.10741	-1.23403	0.1451	-1.52473	0.00325	1.34723	0.04371	1.90398	1e-05	-1.05649	0.70328	-1.21932	0.19063	4.19571	1.89723e-08	-1.23517	0.12787	-1.25412	0.00199	5.84309	5.12418e-23	-1.14639	0.3513	-1.16981	0.28163
il12a	MAD_Dr_004_192218-1	ENSDARG00000038878	EnDr	6.11873	7.01319e-09	3.38419	0.00013	3.59464	5e-05	-1.64033	0.00059	-1.55693	0.00202	1.09729	0.52107	-1.14824	0.34372	-1.62903	0.00069	1.47965	0.00926	2.26064	3.24829e-08	1.09844	0.51993	-1.11943	0.45379	4.4098	3.62418e-08	-1.08305	0.34934	-1.10405	0.17115	4.95599	9.94339e-22	1.01709	0.90853	-1.1564	0.32644
il12a	LOL02108	ENSDARG00000038878	EnDr	1.36439	0.21178	-1.20565	0.49416	1.36675	0.2077	-1.59321	0.00132	-1.07828	0.59692	1.06388	0.66755	1.03741	0.7952	-1.94895	5.9221e-06	1.13815	0.36887	1.39163	0.02392	-1.24769	0.13706	-1.19693	0.21925	4.26092	1.74202e-09	-1.11452	0.4552	-1.1407	0.26108	4.01797	4.66006e-18	-1.27257	0.11221	-1.03888	0.79645
il12a	LOL02109	ENSDARG00000038878	EnDr	4.03743	2e-05	3.16068	0.00057	1.4363	0.27935	-1.53549	0.00348	-1.34519	0.0424	1.25852	0.13555	-1.75926	0.00039	-1.79871	8e-05	1.00606	0.96885	2.0672	3.00538e-06	1.06029	0.70735	1.37588	0.08195	3.65586	7.7182e-09	-1.34824	0.00082	-1.12572	0.25825	3.60314	3.52021e-15	-1.08201	0.61471	-1.21266	0.20738
il12a	LOL02112	ENSDARG00000038878	EnDr	3.07359	0.00773	2.45596	0.03763	4.2276	0.00074	1.14529	0.37879	-1.33764	0.05694	1.30715	0.14473	-1.14013	0.62598	-1.57288	0.00408	-1.18502	0.32311	-1.53752	0.06877	-1.87191	0.0078	-1.47709	0.20232	2.36942	5e-05	-1.02308	0.89467	1.03147	0.87282	3.53629	9.53362e-12	1.1375	0.54545	1.10231	0.58158
il12a	LOL02106	ENSDARG00000038878	EnDr	-1.02871	0.95096	1.12082	0.815	-1.88181	0.19996	-1.63163	0.00268	-1.05729	0.73491	-1.07265	0.71784	1.10709	0.63883	-1.20095	0.26829	1.12765	0.55266	1.55418	0.02464	-1.0609	0.74353	-1.84859	0.02048	3.52683	7.72625e-07	1.04892	0.85108	-1.09038	0.77358	2.81271	1.38319e-09	1.27919	0.24908	1.14263	0.44717
il12a	LOL02107	ENSDARG00000038878	EnDr	2.15375	0.0487	-1.16542	0.73202	-1.43115	0.36615	-1.40654	0.03557	1.18089	0.31221	1.12631	0.48205	-1.88719	0.02176	-1.8852	0.00058	-1.46171	0.06823	2.4282	1.34335e-07	-1.09442	0.60866	-2.11787	0.01765	4.25655	1.30871e-16	1.0338	0.79281	1.43193	0.0602	2.9212	3.55363e-09	1.12359	0.62613	-1.10415	0.58603
il12a	LOL04858	ENSDARG00000038878	EnDr	3.45007	0.00723	-1.40667	0.49608	1.62466	0.29091	-1.16874	0.33031	1.16857	0.32398	1.08112	0.6579	-1.22355	0.34995	-1.65856	0.00176	-1.27387	0.2288	1.704	0.00617	-1.53817	0.0117	-1.13805	0.6501	2.87007	8.99973e-07	-1.20028	0.03543	-1.05414	0.84252	2.81099	5.22016e-08	-1.28492	0.20099	-1.667	0.00499
il12a	LOL01009	ENSDARG00000038878	EnDr	-1.57039	0.33431	-1.24778	0.66078	-1.05061	0.91671	-1.85987	0.00019	-1.28332	0.12741	-1.13553	0.46523	-1.4708	0.07523	-1.85887	0.0002	-1.01998	0.91983	1.56	0.01907	1.22865	0.27116	3.73103	0.00978	2.12731	3e-05	-1.42749	0.00065	-1.40395	0.01826	2.45681	7.43708e-07	1.23205	0.33808	1.18621	0.35437
il12a	LOL02110	ENSDARG00000038878	EnDr	-2.15827	0.08681	-1.38349	0.48672	-2.8155	0.02087	-1.72371	0.00062	-1.01089	0.94399	1.16141	0.3705	-1.47336	0.05718	-1.89659	7e-05	-1.59774	0.00681	1.00979	0.95764	-1.92691	0.00044	-1.14897	0.6232	4.13426	6.46145e-15	-1.50032	0.00143	-1.76668	8.6667e-07	2.2543	1.81487e-06	-1.54619	0.02204	-1.36243	0.07132
il12a	LOL02111	ENSDARG00000038878	EnDr	2.45073	0.04078	-1.25203	0.64514	1.13855	0.76721	-1.56437	0.00848	1.02878	0.8589	1.06782	0.71682	-1.6498	0.00841	-2.225	1.08169e-06	-1.4978	0.05156	2.05559	3e-05	1.10517	0.57156	2.08137	0.098	3.07067	1.93478e-14	-1.31566	0.01975	-1.51184	0.0006	2.27977	4.23454e-06	-1.04932	0.81709	-1.17429	0.3978
il12a	LOL02113	ENSDARG00000038878	EnDr	-1.27227	0.69444	2.31795	0.16624	1.30225	0.73765	-1.62517	0.02507	-1.05141	0.81489	1.87641	0.1554	-1.69519	0.04226	-1.70749	0.01209	-1.65791	0.06495	2.0516	0.03712	1.06837	0.84517	-1.13134	0.74716	2.1719	0.0472	-1.05906	0.88846	1.01522	0.96955	2.43016	0.0002	1.04247	0.90108	1.09041	0.72888
il12a	LOL01550	ENSDARG00000038878	EnDr	1	1	1	1	1	1	1	1	1	1	1.0163	0.9899	1	1	2.00665	0.58552	1	1	1	1	1	1	1	1	3.48979	0.03146	-1	1	-1	1	5.22621	0.19501	1	1	1	1
il12a	A_15_P108033	ENSDARG00000038878	EnDr	1	1	1	1	1	1	1	1	1	1	1	1	1	1	1	1	1	1	1	1	1	1	1	1	1.92732	0.31999	-1	1	-1	1	1	1	1	1	1	1
il12a	A_15_P100549	ENSDARG00000038878	EnDr	1	1	1	1	1	1	1	1	1	1	1	1	1.20974	0.90179	1.20974	0.89031	1.20974	0.89062	1	1	1	1	1	1	-1	1	-1	1	-1	1	1	1	1	1	1	1	10.3104	0.00152244
il1b	LOL04857	ENSDARG00000005419	EnDr	-1.61129	0.00515	-2.13991	0.00012	1.31388	0.09804	-1.18729	0.38746	-1.07273	0.7187	-1.48587	0.07961	-1.11832	0.65039	-1.91937	0.0014	1.08119	0.64967	6.47341	2.87701e-17	1.26879	0.30349	1.63598	0.11752	12.2065	7.78003e-24	1.10633	0.68186	1.26315	0.34297	16.0024	1.54269e-41	1.19773	0.32718	-1.42593	0.05768
il1b	LOL01008	ENSDARG00000005419	EnDr	-1.27322	0.1412	-1.69738	0.00308	1.62978	0.00268	1.09186	0.66041	-1.09225	0.66838	-1.08268	0.71902	-1.01815	0.9243	-2.72337	2.46766e-06	1.42314	0.04472	6.0689	1.63549e-18	-1.02	0.92777	1.14221	0.60163	12.3885	2.79435e-36	-1.03958	0.64428	1.36868	0.00515	15.904	9.35885e-41	-1.31366	0.14153	-1.1754	0.35632
il1b	LOL02102	ENSDARG00000005419	EnDr	1.27208	0.12493	-1.19763	0.27621	1.64707	0.00159	1.59768	0.01051	1.31977	0.1372	-1.15756	0.49143	-1.71123	0.01012	-2.55522	7.83251e-06	-1.04169	0.82083	7.16345	1.41197e-24	1.08772	0.6854	1.14428	0.58459	12.7223	0	-1.24084	0.05996	1.19664	0.16348	12.8711	1.24302e-37	1.28615	0.13683	-1.3551	0.07359
il1b	LOL02098	ENSDARG00000005419	EnDr	-2.13955	4.11279e-06	-2.93371	4.58846e-09	1.08525	0.60438	1.11431	0.55853	-1.53959	0.03504	-1.54336	0.04366	-1.89537	0.00192	-2.0952	0.00019	1.5882	0.00609	5.63766	1.41145e-21	-1.08468	0.68692	1.12441	0.60624	16.694	0	1.34851	0.00762	1.36474	0.02161	12.7518	4.37362e-37	-1.39765	0.05507	-1.60436	0.0062
il1b	A_15_P120176	ENSDARG00000005419	EnDr	-1.7522	0.00054	-2.18409	5.15375e-06	1.31688	0.0824	-1.0242	0.90663	1.08468	0.68472	-1.15997	0.50118	-2.18653	7e-05	-2.67678	8.79511e-07	-1.1022	0.56887	6.61356	3.72215e-22	1.66875	0.01237	1.37347	0.17064	9.08419	1.31645e-25	-1.2399	0.289	-1.14796	0.48484	12.2886	2.62553e-36	-1.07258	0.67607	-1.54833	0.01072	8.5447	9.97248e-38
il1b	LOL02100	ENSDARG00000005419	EnDr	1.89548	0.06094	1.89113	0.08873	2.30763	0.01322	1.49763	0.06949	-1.21052	0.45207	-2.25779	0.04369	-1.86734	0.07425	-1.02402	0.91234	-1.11472	0.70598	6.79521	1.02588e-07	2.79086	0.00417	6.51648	6e-05	7.69819	9.60284e-12	-1.13934	0.66699	1.31557	0.34968	11.5307	9.80183e-27	-1.05157	0.85173	-1.80743	0.01449
il1b	LOL02104	ENSDARG00000005419	EnDr	1.43619	0.0543	-1.43385	0.08424	1.78658	0.00211	1.23546	0.16306	-1.0552	0.73225	1.40183	0.0513	1.32473	0.27531	-1.20378	0.24622	-1.64803	0.00277	2.87973	1.37216e-10	1.13813	0.46188	1.59823	0.07604	5.15787	0	-1.08912	0.64963	1.11225	0.18753	5.68534	1.31913e-21	1.06249	0.73267	-1.25275	0.19381
il1b	MAD_Dr_004_167345-1	ENSDARG00000005419	EnDr	-8.1958	3e-05	-2.01743	0.18565	1.43907	0.38478	-1.16833	0.69425	1.4907	0.19658	-1.07567	0.88958	1.7482	0.52866	-1.51821	0.43342	4.09075	0.00388	5.9838	9.58282e-06	1.23905	0.60263	3.29527	0.03358	11.036	4.93076e-10	1.8023	0.01005	2.52247	0.02178	13.9045	8.395e-21	-1.14281	0.70216	-1.28195	0.39513
il1b	LOL02105	ENSDARG00000005419	EnDr	-2.8661	0.0324	-3.0865	0.06275	3.3012	0.01038	1.21235	0.53965	-1.61341	0.19439	1.42764	0.64978	1.36704	0.64778	1.55187	0.12797	-2.17188	0.21358	6.78654	0.00617	2.57715	0.1639	5.48988	0.02894	7.35999	6.63746e-08	1.24479	0.55276	1.01835	0.96085	13.613	3.14342e-19	-1.21604	0.58387	-1.35537	0.37106
il1b	LOL02101	ENSDARG00000005419	EnDr	-2.18925	0.19972	-1.50747	0.53993	4.77599	0.01099	1.35005	0.31473	-1.09027	0.78737	1.97652	0.02472	1.92621	0.42037	2.70706	0.04269	2.1851	0.37026	2.20858	0.05139	1.17435	0.69254	3.03705	0.21876	17.2497	4.62654e-10	2.62022	0.03641	2.37044	0.06057	16.4131	1.42308e-14	1.76223	0.36142	3.14275	0.00879
il1b	LOL02099	ENSDARG00000005419	EnDr	-1.67694	0.07301	-2.80002	0.00249	1.67007	0.05596	-1.13668	0.49238	-2.20918	0.00029	-3.13886	0.0012	-1.21661	0.40196	-1.16108	0.42669	-2.39394	0.00235	3.27086	7.91505e-07	1.34106	0.23517	2.1785	0.00619	6.41954	2.0465e-07	1.28856	0.35928	1.48148	0.17627	3.42644	1.40331e-11	-2.08039	0.00488	-1.18091	0.42872
il1b	LOL01549	ENSDARG00000005419	EnDr	-2.0098	0.19287	-2.6401	0.1029	2.27157	0.06625	-2.67972	0.01147	-3.38917	0.00731	-2.72743	0.02396	1.3181	0.5497	3.2352	0.00048	1.57521	0.68104	9.44042	0.00039	4.64886	0.01495	9.41981	0.00297	4.8595	3e-05	1.20169	0.39699	1.09343	0.75717	8.89362	1.45477e-09	1.18608	0.66516	-1.23546	0.57516
il1b	LOL02103	ENSDARG00000005419	EnDr	-1.42537	0.56169	-1.20252	0.87603	1.73698	0.33237	1.14515	0.74181	-1.42659	0.56198	2.73173	0.43231	4.18493	0.20458	-1.23535	0.76852	1.49566	0.70137	2.55296	0.36633	-7.82557	0.04781	1	1	8.11884	3.03419e-06	-1.02279	0.96036	1.2016	0.69969	16.3149	0.00092	1.60195	0.61966	-2.48625	0.30962
il8	LOL02466	Dr.92011	U	1.35839	0.09588	1.93617	0.00027	-1.21689	0.31471	-1.12643	0.60599	1.04487	0.84499	-1.23171	0.38186	-1.79479	0.00338	-1.40257	0.07051	1.18982	0.3205	4.34592	2.11471e-20	1.20938	0.2342	1.00616	0.97147	6.25792	0	-1.2116	0.07842	-1.08492	0.53762	3.7918	2.3272e-17	1.07378	0.62806	-1.23575	0.15803
il8	LOL02467	Dr.92011	U	1.34716	0.41106	1.3259	0.44611	1.98645	0.05337	-1.06324	0.82269	1.42122	0.17413	-1.45889	0.28303	-1.1312	0.61858	-1.23671	0.30346	1.10274	0.64973	4.42219	1.17229e-17	1.01564	0.92788	-1.37662	0.18488	6.2366	3.38129e-29	-1.11171	0.50281	1.0115	0.94203	3.92844	6.86835e-17	-1.06635	0.70728	1.02367	0.8808
il8	LOL02468	Dr.92011	U	-2.07719	0.05183	-1.48611	0.29271	-2.62245	0.01108	2.79765	0.0003	-2.08836	0.04123	-1.08163	0.82344	-1.11256	0.70724	1.35986	0.17259	1.14338	0.58772	4.20996	1.70193e-18	1.19195	0.28613	-1.23402	0.43446	5.09095	3.40337e-08	-1.6224	0.00019	-1.50958	0.00406	3.4207	1.87017e-13	-1.91201	3e-05	-1.57971	0.00267
il8	LOL01600	Dr.92011	U	1.22423	0.28654	1.38313	0.08723	-1.19886	0.35949	1.19414	0.328	1.11027	0.56774	-1.01667	0.9304	-1.88628	0.00066	-1.63748	0.00486	1.10599	0.53244	1.88887	4e-05	1.04128	0.80501	-1.53303	0.02489	4.65143	6.37105e-06	1.01508	0.85765	1.05238	0.64882	1.88445	2e-05	-2.14691	3.59377e-06	-1.35781	0.04405
il8	LOLO1760	Dr.92011	U	2.59844	0.00639	2.50587	0.00853	2.84084	0.0028	1.57619	0.0025	1.11898	0.45515	1.44658	0.02735	1.28231	0.243	-1.71578	0.00096	1.73841	0.00077	2.85897	7.64493e-09	1.48053	0.02704	2.27452	0.02429	3.39608	1.54312e-11	-1.03637	0.85933	1.08359	0.66473	1.48752	0.01408	1.40737	0.03256	-1.25575	0.13566
il8	LOLO1759	Dr.92011	U	1.12239	0.75289	-1.25228	0.5785	-1.96229	0.09054	-1.8627	0.00029	-1.14421	0.39749	1.20956	0.24463	1.09388	0.63834	-1.18707	0.3215	1.76158	0.00116	3.38818	9.97333e-11	2.40952	2.51819e-06	-1.15228	0.61831	7.52753	2.79151e-23	1.97208	0.01433	3.8254	4.11081e-11	1.29222	0.11011	1.3186	0.08927	-1.02706	0.86354
il8	LOLO1763	Dr.92011	U	-1.74811	0.57445	-1.95036	0.49251	2.57486	0.34021	-4.26945	2e-05	-2.69144	0.4417	-5.0537	0.06008	-1.13318	0.82698	1.05701	0.91097	-1.40228	0.63166	-1.56852	0.7353	-1.99055	0.61045	1.42029	0.79177	3.40084	0.01803	2.2433	0.11146	1.24639	0.66498	3.43697	0.23431	1.9886	0.45804	2.61734	0.28846
il8	MAD_Dr_004_111616-1	Dr.92011	U	-4.16057	0.00259	-2.50097	0.07381	-1.37691	0.19956	-1.12192	0.67063	1.41098	0.23117	1.68032	0.1225	1.15998	0.80316	-2.15647	0.00424	1.08722	0.88455	1.26982	0.59059	2.74239	0.01224	-1.31496	0.70146	-1.86127	0.08169	1.2009	0.60984	-1.66916	0.15231	1.1853	0.65962	1.65219	0.09321	1.37529	0.21833
il8	LOLO1764	Dr.92011	U	3.65304	0.20348	-1.14161	0.90726	-1.00131	0.99915	1.17637	0.74614	1.75943	0.49942	1.5316	0.72329	2.65153	0.47066	3.03451	0.10025	2.65153	0.44717	1	1	-2.85276	0.34899	1	1	-1.2082	0.73252	-1.04514	0.94892	-1.37843	0.60215	1.18281	0.89966	1.48967	0.67822	-1.30173	0.81962
il8	LOLO1761	Dr.92011	U	1	1	1	1	1	1	1	1	1	1	1	1	1	1	1	1	1	1	1	1	1	1	1	1	-1	1	-1	1	-1	1	1	1	1	1	1	1
il8	LOLO1762	Dr.92011	U	1	1	1	1	1	1	1	1	1	1	1	1	1	1	1	1	1	1	1	1	1	1	1	1	-1	1	-1	1	-1	1	1	1	1	1	1	1
irf1b	MAD_Dr_004_134432-1	ENSDARG00000032768	EnDr	1.32024	0.09748	3.23968	7.42463e-13	1.56198	0.00695	1.21706	0.31088	1.298	0.17453	-1.01648	0.93534	1.55976	0.02314	1.12241	0.56722	3.27161	1.2574e-10	4.81193	4.70705e-21	1.46946	0.02514	-1.00753	0.96929	5.62766	2.1382e-13	2.76895	2.51271e-17	2.54677	1.13937e-09	3.08376	6.51226e-12	2.27286	1.02601e-07	1.78983	9e-05
irf1b	A_15_P104353	ENSDARG00000032768	EnDr	1.23029	0.18837	1.86369	5e-05	1.02434	0.88125	1.68687	0.01126	1.13752	0.55299	1.2368	0.3219	-1.04199	0.8169	-1.55563	0.02108	3.28713	1.92817e-13	6.19492	1.77743e-27	1.97573	5e-05	1.60886	0.00515	4.7912	8.28219e-06	1.88431	5.32272e-06	1.85805	0.01445	3.43193	6.33858e-11	2.05228	1e-05	1.37013	0.04074	2.01565	1.64591e-06
irf1b	LOLS02614	ENSDARG00000032768	EnDr	1.38453	0.05702	2.54621	1.69942e-08	1.44088	0.03155	1.33673	0.09922	1.17883	0.35744	1.09456	0.61827	-1.18535	0.3088	-1.94278	0.00029	1.59511	0.00257	2.62387	2.82581e-10	1.1423	0.40219	-1.42547	0.04415	4.173	1.82598e-14	1.97192	3.23902e-12	1.88849	1e-05	2.71454	1.77992e-10	1.64958	0.00058	1.4069	0.01728
irf1b	A_15_P119303	ENSDARG00000032768	EnDr	-1.05885	0.69952	1.28104	0.08801	-1.05366	0.72403	1.50445	0.00726	-1.3067	0.10446	-1.19826	0.26569	-1.07952	0.61191	-1.39796	0.032	2.10889	3.38579e-07	3.14529	6.15194e-14	1.46545	0.0127	1.27413	0.11818	3.20129	5.25163e-07	1.51587	9.82942e-06	1.64761	0.00537	2.68772	2.07211e-09	1.86987	4e-05	1.30067	0.07146
irf1b	MAD_Dr_004_603751-1	ENSDARG00000032768	EnDr	8.74415	0.00115	-1.22448	0.7859	-1.03628	0.95871	1.30007	0.22464	2.10848	0.00046	2.50931	0.00011	1.23876	0.44622	-1.30999	0.20675	-2.0191	0.01601	3.35187	3e-05	1.76735	0.04727	1.64929	0.46486	1.94289	0.07092	1.71957	0.13924	1.78658	0.12216	1.44366	0.20141	3.49845	0.00648	1.1392	0.64144
irf1b	MAD_Dr_004_713840-1	ENSDARG00000032768	EnDr	1	1	-1.4016	0.79144	-1.74491	0.66284	4.13025	0.11873	6.92252	0.03023	2.62879	0.39639	2.53435	0.13067	2.41591	0.24422	1.16108	0.74545	2.06691	0.28489	3.54495	0.10439	2.02664	0.69262	-1.05423	0.91117	-1.04895	0.9171	1.43349	0.46369	-2.08269	0.572	-2.08269	0.55892	-2.08269	0.56432
irf1b	MAD_Dr_004_161038-1	ENSDARG00000032768	EnDr	1.41019	0.80508	1	1	2.45541	0.47966	2.82541	0.32833	1.94191	0.60899	1.94191	0.60954	1.24672	0.89445	1.24672	0.87785	1.24672	0.88007	1	1	1.27703	0.81944	1	1	6.15982	0.00047	2.91686	0.03557	3.40836	0.00651	1.39066	0.66063	-1.5031	0.64448	1.48883	0.59902
irf7	MAD_Dr_004_168904-1	ENSDARG00000045661	EnDr	-1.60089	0.00389	-1.37309	0.04681	-1.28561	0.10927	-1.00303	0.98427	-1.32027	0.08199	-1.21658	0.2148	1.50033	0.00649	1.0005	0.99733	1.24145	0.14465	6.98008	6.97776e-27	1.00901	0.95112	1.13029	0.40777	5.19963	0	1.38657	0.00034	1.62998	3.50481e-06	1.62597	0.00085	-1.10501	0.48218	-1.11483	0.44341
irf7	LOLS07365	ENSDARG00000045661	EnDr	-1.373	0.03818	-1.13617	0.39694	1.02071	0.88962	1.20675	0.20132	-1.14298	0.37743	1.05848	0.70327	1.34867	0.03802	-1.22783	0.15745	1.32695	0.04857	6.05543	1.04303e-24	-1.00149	0.99185	1.02085	0.88901	3.71453	1.78888e-13	1.0228	0.81145	1.16466	0.00947	1.63189	0.00086	1.06788	0.64573	-1.19438	0.21141
irf7	A_15_P111261	ENSDARG00000045661	EnDr	-1.80295	0.00044	-1.62039	0.00366	-1.21681	0.21022	-1.08086	0.61804	-1.15831	0.35018	-1.07541	0.64131	-1.195	0.24131	-1.28171	0.10404	-1.14216	0.37895	5.42816	2.30433e-24	1.06526	0.67005	-1.28229	0.11035	4.54582	4.22258e-36	1.2628	0.05205	1.5229	0.00048	1.39512	0.02206	-1.58479	0.00133	-1.30521	0.06104	1.47686	0.838325
irf7	MAD_Dr_004_120399-1	ENSDARG00000045661	EnDr	-8.34552	5.12071e-11	-3.96695	0.00015	1.41273	0.12556	1.18424	0.27274	-1.39128	0.04099	-1.22243	0.29084	1.4272	0.09635	-1.17627	0.30222	1.49888	0.03006	4.86019	1.64075e-16	1.0104	0.95135	3.52961	0.00077	3.19665	7.78557e-18	-1.34769	0.05693	1.06302	0.68957	-1.12243	0.46462	-1.58121	0.00432	-1.20231	0.2377
irf7	LOLS09434	ENSDARG00000045661	EnDr	1.2968	0.14301	-1.46271	0.03616	-1.35691	0.08046	1.64567	0.00071	1.34412	0.04256	1.48403	0.00877	-1.32734	0.06467	-1.17444	0.28111	-1.77005	0.00035	1.2798	0.104	-1.14655	0.34618	1.29669	0.18188	-1.83791	1.58182e-08	-1.36011	0.00159	-1.26168	0.09242	1.05419	0.72385	-1.02845	0.85111	-1.3441	0.04476
itln3	A_15_P102047	ENSDARG00000003523	EnDr	-1.01959	0.91559	-1.14693	0.46555	-1.03813	0.83819	-1.21142	0.52075	1.18669	0.5452	-1.20414	0.53461	-1.12638	0.7502	-1.18762	0.64696	1.84402	0.07528	12.2468	5.58985e-24	1.01287	0.96429	1.68634	0.05282	47.0496	0	7.80781	3e-05	6.78614	8.05918e-07	28.5463	1.15485e-36	-1.86296	0.00013	-1.61287	0.00248	6.64801	3.67262e-34
itln3	MAD_Dr_004_180230-1	ENSDARG00000003523	EnDr	1.24436	0.42538	-1.19015	0.57239	1.17772	0.54967	-1.06969	0.76846	-1.57699	0.06368	-2.313	0.01458	-1.65173	0.23594	1.87905	0.04262	2.87644	0.00116	7.98607	4.33288e-14	-1.11331	0.72829	2.10747	0.0275	29.2683	5.46506e-44	4.11662	0.00108	6.55403	4.53314e-08	10.4318	2.67032e-26	-2.28178	2e-05	-1.56112	0.00448
junba	LOLG666	ENSDARG00000074378	EnDr	-1.0667	0.88013	1.20498	0.65441	-1.10371	0.81842	-1.07594	0.76687	-1.13572	0.60948	-1.057	0.82184	-1.50814	0.01219	-1.36545	0.05305	1.31458	0.06828	2.69583	2.46102e-11	1.1965	0.218	1.11429	0.4594	2.33602	0.01251	-1.28585	0.05805	-1.25522	0.02812	1.89756	0.00015	-1.76458	0.00011	-1.79827	7e-05
junba	LOL01255	ENSDARG00000074378	EnDr	-1.02395	0.94313	1.24205	0.50063	1.05064	0.88047	1.00487	0.98258	-1.0952	0.6875	1.0275	0.9026	-1.24874	0.12866	-1.53295	0.00433	1.14377	0.34699	2.4581	1.24406e-09	1.28208	0.08197	-1.08253	0.58454	2.2062	0.01789	-1.23374	0.1011	-1.16234	0.40603	1.77662	0.0005	-1.63905	0.00074	-1.53758	0.00335
junba	MAD_Dr_004_172211-1	ENSDARG00000074378	EnDr	-1.16745	0.67195	1.32057	0.42214	-1.08296	0.82573	-1.19646	0.45709	-1.0375	0.87569	-1.04665	0.84662	-1.52827	0.00805	-1.46553	0.01612	1.02646	0.86194	2.69263	2.57373e-11	1.34176	0.04444	1.09111	0.55624	2.62434	0.00067	-1.08829	0.55283	-1.04412	0.74547	1.74375	0.00064	-1.78335	7e-05	-1.62061	0.00092
junba	MAD_Dr_004_171791-1	ENSDARG00000074378	EnDr	-1.03566	0.92495	1.4066	0.33766	-1.14772	0.71467	-1.2268	0.40126	-1.05321	0.82699	-1.05986	0.80657	-1.51975	0.00957	-1.51812	0.00974	1.14368	0.3704	2.51123	4.36787e-10	1.23925	0.1397	-1.09756	0.53117	2.84114	0.0005	-1.04449	0.73244	-1.06996	0.59599	1.72013	0.00104	-1.97706	3.51611e-06	-1.792	7e-05
junba	LOL03533	ENSDARG00000074378	EnDr	3.53494	0.00055	3.63877	0.00041	2.67228	0.00825	1.1429	0.55016	1.02579	0.91083	1.21713	0.37518	-1.34741	0.04042	-1.71962	0.0003	1.1227	0.41547	2.39317	4.21308e-09	1.78703	6e-05	1.02756	0.84934	1.88649	0.09956	-1.47151	0.00043	-1.32508	0.01136	1.74416	0.00132	-1.59858	0.00189	-1.69109	0.00049
junba	A_15_P116675	ENSDARG00000074378	EnDr	-1.21359	0.64131	-1.37567	0.46773	-1.66642	0.21254	2.57054	4e-05	-1.62655	0.08468	-1.04879	0.89076	2.59722	0.00051	1.47001	0.01814	-1.16595	0.48563	-1.18506	0.31653	-1.71008	0.00122	-2.48642	0.00015	1.68089	2.09798e-06	-2.03779	0.04149	-1.13609	0.30102	-1.50637	0.01403	-2.1509	7.24519e-06	-1.94518	4e-05
junba	LOL03537	ENSDARG00000074378	EnDr	2.31951	0.0024	1.80446	0.06514	1.72569	0.04902	1.66067	0.02353	1.35141	0.19387	1.51263	0.13023	-1.53023	0.01345	-1.17331	0.29648	-1.2019	0.29534	2.49403	1.51377e-08	-1.103	0.50717	1.23644	0.39437	1.68301	0.00011	-1.40156	1e-05	-1.20212	0.1426	1.49526	0.01586	-1.46105	0.01643	-1.64124	0.00139
junba	LOL03532	ENSDARG00000074378	EnDr	-1.05861	0.86083	-1.08161	0.80991	-1.05807	0.86204	-1.23169	0.35704	-1.21497	0.38822	-1.02138	0.92303	-1.49774	0.00572	-1.55704	0.00256	-1.06177	0.67374	2.42737	2.33742e-09	1.18125	0.24209	-1.2082	0.19245	2.31729	0.02001	-1.18751	0.20196	-1.14087	0.39589	1.48263	0.01681	-1.68332	0.00048	-1.66351	0.00064
junba	A_15_P117758	ENSDARG00000074378	EnDr	1.15004	0.75563	1.24443	0.62363	-1.08381	0.86101	-1.30269	0.31097	-1.14574	0.59402	-1.11066	0.67935	-1.4266	0.02695	-1.34954	0.05951	-1.13256	0.42168	2.56074	2.05458e-10	1.22902	0.15376	-1.01648	0.91122	2.65692	8e-05	-1.13209	0.35216	-1.13386	0.27209	1.47224	0.01884	-1.98122	4.28594e-06	-1.85368	3e-05
junba	LOL05099	ENSDARG00000074378	EnDr	1.23705	0.52873	1.28302	0.45886	1.3577	0.35984	-1.17014	0.48667	-1.06342	0.7819	1.04246	0.84897	-1.36358	0.03379	-1.67669	0.00057	1.05687	0.69785	2.62282	1.06974e-10	1.24797	0.12086	1.00377	0.97915	2.43953	0.01209	-1.13981	0.29522	-1.09229	0.63068	1.46555	0.01938	-1.72538	0.00024	-1.67571	0.00051
junba	A_15_P111786	ENSDARG00000074378	EnDr	-2.76701	0.0355	-1.21031	0.72434	-3.17717	0.01787	1.45742	0.18672	-2.303	0.01794	1.6461	0.38595	1.12254	0.75546	1.03774	0.86493	-4.73458	0.00381	-1.05291	0.7748	-1.48344	0.029	-2.14568	0.03583	1.49557	0.00357	-1.22191	0.10351	1.00739	0.96184	-1.51503	0.02632	-2.18619	0.00758	-2.58088	1.99467e-07
junba	LOL03535	ENSDARG00000074378	EnDr	1.25323	0.23908	1.6319	0.00998	1.28434	0.19166	1.01058	0.94787	-1.2611	0.16496	1.0723	0.67238	1.13994	0.38219	-1.15626	0.31731	1.07251	0.63309	1.2095	0.18799	-1.29491	0.07323	1.08233	0.60958	1.32992	0.04268	-1.50298	0.00134	-1.24593	0.00788	1.31374	0.06795	-1.23428	0.14943	-1.3784	0.02615
junba	LOL03538	ENSDARG00000074378	EnDr	-2.40915	0.02096	-1.10268	0.80651	-1.3746	0.37567	1.03542	0.86787	-1.28801	0.28403	1.03548	0.89559	-1.20002	0.34581	-1.00423	0.97764	1.30846	0.09915	1.73064	0.00297	-1.39467	0.06352	-2.0419	0.00168	1.36539	0.00209	-1.2441	0.04657	-1.23524	0.14081	1.27783	0.15777	-1.30381	0.15792	-2.06688	7.11882e-06
junba	LOL03534	ENSDARG00000074378	EnDr	-2.08242	0.08427	1.70453	0.20293	-1.43621	0.36854	-1.8252	0.0061	-1.36046	0.14215	-2.69248	0.01015	2.24735	0.00046	-1.13245	0.43794	1.11697	0.62644	2.04396	2e-05	-1.00899	0.95441	-1.36582	0.16578	1.39184	0.25134	-1.56158	0.01094	-1.5387	0.01303	1.24618	0.19641	-2.24654	3.78695e-06	-1.76247	0.00039
junba	LOLG664	ENSDARG00000074378	EnDr	1.2678	0.58937	1.20214	0.67701	-1.02283	0.96014	-1.20772	0.47445	-1.16065	0.56977	-1.12504	0.65139	-1.54809	0.0088	-1.27777	0.12819	-1.1267	0.45028	2.42804	1.64397e-09	1.28997	0.07935	-1.16766	0.301	2.56053	2e-05	-1.17537	0.36593	-1.25098	0.10453	1.22339	0.2066	-2.04107	1.62749e-06	-1.79299	9e-05
junba	LOLG665	ENSDARG00000074378	EnDr	-1.06474	0.88997	1.22408	0.64669	1.06167	0.89364	-1.32324	0.27494	-1.21598	0.43906	-1.20587	0.45819	-1.21245	0.22744	-1.23995	0.17935	-1.09992	0.54493	2.45302	1.10175e-09	1.24769	0.12689	-1.09329	0.54747	2.69481	4e-05	-1.14383	0.40857	-1.07683	0.57463	1.1761	0.3066	-1.97396	4.86531e-06	-1.92833	1e-05
junba	LOL01791	ENSDARG00000074378	EnDr	-2.55703	0.05028	-1.28141	0.62979	1.03942	0.93398	1.34793	0.20275	-2.56815	0.00349	-1.37324	0.45181	2.62499	0.00474	1.16405	0.42551	1.4793	0.26085	-1.00533	0.97706	-2.04206	8e-05	-1.0564	0.92229	1.2493	0.0235	-1.47957	0.00331	-1.38364	0.22959	1.21946	0.33218	-2.1524	2e-05	-1.98089	4e-05
junba	LOL03536	ENSDARG00000074378	EnDr	3.08442	3.8877e-11	1.24862	0.22293	-1.26952	0.22213	2.47539	6.75328e-09	-1.34962	0.08942	-1.35821	0.08326	1.5755	0.0079	2.73228	1.23884e-09	1.36926	0.0701	1.86295	8e-05	1.16642	0.34979	-1.07179	0.68429	1.6301	0.09867	1.05441	0.86739	-1.16164	0.64668	1.095	0.53914	1.30184	0.07147	-1.2715	0.11716
junba	A_15_P106254	ENSDARG00000074378	EnDr	1.05414	0.81293	-1.32512	0.24007	-1.36211	0.18823	1.20062	0.26232	-1.72811	0.0032	1.26945	0.14463	1.74439	0.00015	2.36431	5.3638e-09	1.12869	0.41547	-1.2514	0.11682	1.08982	0.54955	1.80782	0.00011	1.14669	0.49801	1.08431	0.59987	1.25995	0.12569	-1.08614	0.56141	1.32828	0.04807	1.12811	0.39639	1.89428	2.01118e-06
junba	LOL03539	ENSDARG00000074378	EnDr	-1.95519	0.22542	-1.09968	0.87627	-1.52023	0.47725	-2.78664	0.02335	-1.67607	0.25566	1.01233	0.98176	1.38231	0.28373	1.07908	0.7401	-3.75596	0.02619	-1.13726	0.60965	-1.80369	0.01825	-1.69899	0.41776	1.14276	0.43635	-1.09494	0.54861	-1.56196	0.0006	-1.07389	0.73815	-2.53904	0.00087	-2.50498	8.58021e-07
junbb	MAD_Dr_004_167881-1	ENSDARG00000088371	EnDr	1.45552	0.09162	1.46115	0.0882	1.01612	0.9456	1.04336	0.80742	1.02088	0.90583	-1.12005	0.52552	-1.73814	0.00028	-2.4933	2.18043e-08	-1.68629	0.00056	3.18049	9.84345e-14	1.56542	0.00448	1.04796	0.7758	1.8172	0.01003	-1.29626	0.11068	-1.12673	0.56501	1.43406	0.02783	-1.50779	0.00611	-1.46203	0.01134
junbb	LOLS14323	ENSDARG00000088371	EnDr	1.09286	0.71433	1.13117	0.60959	1.15383	0.55208	-1.15767	0.41588	-1.16724	0.39084	-1.04712	0.79464	-1.66959	0.00069	-2.58551	7.436e-09	-1.81673	0.0001	2.88122	3.56895e-12	1.43544	0.01887	1.14343	0.39396	1.83321	0.00094	-1.17381	0.32215	-1.06615	0.75491	1.34923	0.06388	-1.52458	0.00476	-1.51046	0.00579
junbb	A_15_P104554	ENSDARG00000088371	EnDr	1.20953	0.50213	1.22529	0.47272	-1.00143	0.9961	-1.35873	0.11288	-1.27319	0.20584	-1.10994	0.57527	-2.13725	3.2439e-06	-2.35184	2.88604e-07	-1.80982	0.00017	2.89439	2.18545e-12	1.39164	0.03029	1.22728	0.18401	1.95205	5e-05	-1.0905	0.62035	-1.0371	0.84775	1.31273	0.11092	-1.73865	0.00035	-1.55491	0.00463	1.31868	0.603539
LECT2 (3 of 3)	MAD_Dr_004_110403-1	ENSDARG00000090889	EnDr	-2.08826	0.06255	-1.12663	0.74872	-1.78192	0.13382	-1.16145	0.40703	-1.0729	0.69217	1.72391	0.00104	-1.24749	0.22825	-1.02496	0.90633	2.42546	1.13105e-06	8.6565	1.25558e-33	-1.28386	0.14028	-1.04737	0.7692	14.2228	1.96011e-25	1.9543	0.02354	1.53602	0.08329	7.33826	1.75374e-26	1.92735	6.93853e-06	-1.05304	0.72111	3.88128	2.0022e-06
lect2l	LOLT00393	ENSDARG00000033227	EnDr	1.02009	0.95654	1.75752	0.10048	-1.22846	0.58393	1.35797	0.28452	-1.2881	0.41354	1.30284	0.35736	1.00092	0.99732	1.13923	0.62545	2.32237	0.00063	11.2956	3.78416e-37	1.09394	0.6677	1.5619	0.02526	18.8545	0	2.23083	0.01325	3.24193	4.2774e-09	8.34523	3.01391e-27	1.55008	0.00216	1.40459	0.0171	3.11992	1.17133e-21
lect2l	MAD_Dr_004_111775-1	ENSDARG00000033227	EnDr	-1.18563	0.63563	1.35135	0.38539	-1.14573	0.70314	1.34147	0.15323	1.21257	0.35478	1.37058	0.12787	-1.06322	0.78236	1.13021	0.54143	1.04176	0.84359	7.76437	3.57008e-32	-1.43479	0.05376	-1.166	0.42269	8.05993	6.47816e-21	1.75868	0.00477	2.50141	1.10612e-13	5.64307	3.59909e-20	-1.13585	0.37541	-1.015	0.91666
lgals9l1	MAD_Dr_004_155308-1	ENSDARG00000025903	EnDr	-1.97698	0.08927	-1.33691	0.44914	-2.391	0.03408	1.77785	0.04112	1.07084	0.81939	1.4622	0.18817	-1.14612	0.4175	1.11121	0.51209	-1.13052	0.463	1.43675	0.01129	1.3238	0.04931	1.30421	0.06609	2.63366	5e-05	1.62702	0.04172	1.52877	0.07396	2.3267	3.05867e-07	-1.01986	0.89239	1.30718	0.07238
lgals9l1	MAD_Dr_004_155397-1	ENSDARG00000025903	EnDr	-1.94054	0.10555	-1.28719	0.51846	-2.6606	0.02194	1.31766	0.29956	1.03762	0.89316	-1.0963	0.74446	-1.13928	0.44123	1.05599	0.73459	-1.12298	0.48425	1.62188	0.00082	1.46902	0.00751	1.19838	0.21581	2.5112	2.33383e-07	1.59429	0.00771	1.61687	0.0134	2.28833	7.58159e-07	-1.03484	0.81531	1.209	0.20446
lgals9l1	A_15_P103740	ENSDARG00000025903	EnDr	-1.64025	0.2064	-1.35973	0.42291	-2.28541	0.04281	2.37199	0.01007	2.96881	0.00098	3.59327	9e-05	-1.51898	0.01685	1.08512	0.61016	-1.18802	0.3031	1.49282	0.00538	1.62005	0.00081	1.2858	0.08535	2.16356	3.32826e-07	1.50789	0.01817	1.4904	0.01784	2.22884	1.1986e-06	-1.07669	0.61215	1.28618	0.09312	1.74088	0.0156918
lgals9l1	LOL02208	ENSDARG00000025903	EnDr	-2.22446	0.05115	-1.25034	0.60156	1.12016	0.76951	2.56529	0.00083	1.25125	0.47483	2.77973	0.00237	1.51177	0.1164	-1.15477	0.44436	-1.12361	0.6219	-1.00115	0.99485	1.17397	0.35868	-1.29353	0.19113	1.87148	0.00479	1.13992	0.54411	1.4424	0.08982	2.20172	5.79993e-06	1.08517	0.61911	1.23185	0.19053
lgals9l1	LOLC1700	ENSDARG00000025903	EnDr	-2.10204	0.07696	-1.13512	0.7463	-2.91653	0.01473	1.7072	0.04808	1.13057	0.66656	1.02624	0.9288	-1.11041	0.52425	1.08031	0.62368	-1.04928	0.7657	1.38721	0.02211	1.33268	0.04428	1.04543	0.75802	2.34	1.89771e-17	1.38245	0.00263	1.37234	0.05579	2.02345	1e-05	1.00386	0.97894	1.19209	0.23555
lgals9l1	MAD_Dr_004_156006-1	ENSDARG00000025903	EnDr	-1.00588	0.9879	-1.2349	0.59679	-2.45498	0.03823	1.27874	0.36979	-1.05792	0.84402	1.51452	0.12262	-1.04936	0.77021	1.13323	0.43511	1.00355	0.98268	1.37993	0.02458	1.39433	0.02024	1.27662	0.0908	2.53546	1.58534e-06	1.61181	0.01697	1.48399	0.03448	1.91959	5e-05	-1.17074	0.27734	1.16592	0.30188
lgals9l1	LOL01023	ENSDARG00000025903	EnDr	-1.05021	0.76347	-1.02187	0.89668	1.18386	0.28943	1.23121	0.37043	1.28244	0.28102	1.07365	0.7683	-1.02125	0.90999	1.00563	0.97471	1.08476	0.6502	1.44909	0.01236	1.02014	0.89425	1.39701	0.03144	1.93754	0.00023	1.43145	0.00653	1.71702	5e-05	1.96604	5e-05	-1.07294	0.63823	1.05114	0.74108
lgals9l1	LOL02209	ENSDARG00000025903	EnDr	-2.03858	0.32622	-1.24097	0.7824	-1.7366	0.46495	1.55991	0.31668	1.44077	0.52147	2.09684	0.24265	1.60137	0.35835	2.606	0.03657	1.41637	0.69879	1.01345	0.96424	-1.16637	0.51087	1.66578	0.35559	2.17897	0.00038	1.00699	0.97784	2.83766	5.5107e-06	2.86995	0.00037	1.17484	0.6316	1.56011	0.08403
lgals9l1	LOLC1709	ENSDARG00000025903	EnDr	-2.33485	0.05792	-1.39909	0.47007	1.18257	0.69654	1.67727	0.03447	-1.42557	0.22442	1.70779	0.06046	-1.7914	0.02247	-1.35954	0.06466	-2.96347	1.46815e-06	-1.34484	0.07131	-1.17898	0.31621	1.16255	0.48647	1.20174	0.42467	-1.04204	0.87092	-1.23597	0.34613	1.78698	0.00085	1.05811	0.74253	1.10584	0.53402
lgals9l1	LOLC1704	ENSDARG00000025903	EnDr	-2.14378	0.07294	-1.33795	0.50213	1.27065	0.55279	-1.34924	0.29319	-2.58428	0.00293	-1.51631	0.24395	-1.06702	0.84909	1.53722	0.00705	-1.3393	0.16269	1.38361	0.03176	1.02543	0.87511	1.18477	0.45496	1.98835	0.001	1.28217	0.27504	1.35064	0.27079	1.61977	0.0045	-1.05268	0.75806	1.26549	0.14179
lgals9l1	LOLC1707	ENSDARG00000025903	EnDr	-3.40907	3.76465e-09	-1.04539	0.80764	1.10665	0.57408	1.31601	0.21937	-1.65296	0.05337	-1.72624	0.04132	-2.06679	0.0006	-1.92492	0.00037	-1.98905	0.00042	1.28033	0.10801	-1.1142	0.4805	-1.23566	0.30083	1.38406	0.36588	-1.05084	0.88269	1.50109	0.22793	1.55948	0.00606	-1.31279	0.07943	1.01249	0.93486
lgals9l1	LOLC1701	ENSDARG00000025903	EnDr	-1.02337	0.90716	1.36367	0.10044	1.24002	0.26002	1.16268	0.51633	-1.34254	0.23905	1.12822	0.60509	1.01607	0.92907	1.14901	0.4293	1.7008	0.0016	1.44977	0.01155	1.49292	0.00637	1.36881	0.03339	3.21318	9.90176e-11	2.14851	0.00012	2.348	1.38761e-06	1.51246	0.00806	-1.16766	0.28919	1.04624	0.76096
lgals9l1	LOL02211	ENSDARG00000025903	EnDr	-1.03848	0.81344	-1.11054	0.52499	1.32189	0.07432	1.11986	0.61993	-1.13548	0.59204	-1.28884	0.30746	-1.21485	0.28481	-1.1883	0.33372	1.06496	0.71963	1.62979	0.00096	1.24214	0.14488	1.56705	0.00351	2.07221	0.00057	1.54795	0.00721	1.99051	1e-05	1.47681	0.01805	-1.20206	0.22873	-1.03852	0.80701
lgals9l1	LOLC1703	ENSDARG00000025903	EnDr	1.10966	0.56359	1.90289	0.00017	1.6397	0.00408	1.36549	0.14989	-1.29334	0.27781	1.01394	0.95123	-1.22505	0.27396	-1.04414	0.81044	1.41653	0.04205	2.02014	3.9786e-06	1.94273	1e-05	1.20663	0.2339	2.6341	2.11042e-06	1.75222	0.01147	2.04986	0.00174	1.42229	0.02131	1.07325	0.63249	1.1866	0.25192
lgals9l1	LOL04872	ENSDARG00000025903	EnDr	-1.00329	0.98333	-1.11032	0.52123	1.18818	0.2645	-1.15975	0.52271	-1.03947	0.86476	-1.09538	0.69482	1.00725	0.96762	-1.18863	0.33539	-1.13345	0.49249	1.747	0.00017	1.1669	0.30262	1.26448	0.12822	1.71127	0.00142	1.39484	0.00638	1.54728	0.0011	1.38253	0.04807	-1.0173	0.91262	-1.24764	0.1471
lgals9l1	LOL02213	ENSDARG00000025903	EnDr	-1.79112	0.43974	1.75958	0.61219	1.89169	0.38104	1.6954	0.20979	-2.63302	0.09755	1.64402	0.69729	1.10261	0.90874	-1.00887	0.99043	1.10261	0.91234	1.27019	0.48326	-1.16126	0.66759	1.87646	0.35277	1.91958	0.01459	1.8287	0.22023	2.17745	0.04199	-1.60408	0.25329	-2.84031	0.09272	-2.24978	0.0377
lgals9l1	LOL02210	ENSDARG00000025903	EnDr	-2.11904	0.23763	-1.16025	0.83297	2.20032	0.20133	1.71744	0.12183	-1.3679	0.39346	-1.22242	0.75485	1.31407	0.76286	2.04508	0.03604	2.51343	0.50819	2.24321	0.02773	1.08989	0.75236	3.17654	0.0237	1.55654	0.00321	1.87982	0.00367	1.37413	0.1599	1.19999	0.45671	-1.4772	0.10707	1.90747	0.00941
lgals9l1	LOLC1706	ENSDARG00000025903	EnDr	-1.42955	0.02057	1.03787	0.80656	-1.00991	0.94719	1.23867	0.30058	-1.62945	0.0373	-1.55396	0.06431	-1.34082	0.09188	1.01883	0.90796	1.08911	0.60525	1.1518	0.32999	1.25608	0.11453	1.38207	0.03335	2.03498	0.00456	1.50924	0.09906	1.65614	0.0463	1.09317	0.55525	-1.36105	0.036	1.06352	0.68223
lgals9l1	LOL02214	ENSDARG00000025903	EnDr	-3.2767	0.00122	-2.751	0.01436	1.88119	0.06463	1.2667	0.32008	-1.05348	0.85575	2.51966	0.00076	-1.14976	0.72243	1.62237	0.01722	1.72013	0.01615	1.00755	0.96618	-1.46234	0.03205	-1.35071	0.18165	1.21029	0.51518	-1.14373	0.6828	1.11002	0.72233	1.09669	0.60008	-1.1814	0.40405	1.23743	0.2217
lgals9l1	LOL02212	ENSDARG00000025903	EnDr	1.99925	0.03048	1.97096	0.03535	2.74264	0.00163	1.67353	0.01012	-1.23834	0.32576	1.3389	0.27841	-2.54795	0.00014	-2.00781	0.00026	-1.61394	0.03168	1.87333	0.00054	1.34461	0.1101	1.18858	0.48986	1.24379	0.1747	-1.21311	0.26868	1.31694	0.08326	1.04972	0.78909	-2.08214	4e-05	-1.12985	0.47338
lgals9l1	LOL01564	ENSDARG00000025903	EnDr	-1.67123	0.68738	1	1	-1.22916	0.87948	-1.1476	0.89907	2.55176	0.46488	2.55176	0.46473	-1.60426	0.70346	-1.207	0.85763	-1.60426	0.73395	1.12209	0.90714	-1.01603	0.99069	-1.01603	0.98848	4.14358	0.00745	2.04187	0.2401	1.65624	0.34632	-1.02948	0.9645	-1.61821	0.53944	-1.23906	0.72455
lgals9l1	LOL02207	ENSDARG00000025903	EnDr	-3.44904	0.06505	1.18813	0.88833	-1.78425	0.37421	2.93714	0.20052	-1.24942	0.78465	1.49958	0.64396	1.13613	0.87961	-1.48132	0.32294	1.714	0.48603	1.08558	0.86895	2.59363	0.04522	1.18677	0.80687	1.08074	0.77531	-1.25675	0.66599	1.19859	0.52449	-1.00409	0.99093	-2.35996	0.01619	1.35755	0.3416
lgals9l1	MAD_Dr_004_100234-1	ENSDARG00000025903	EnDr	-1.29249	0.81106	1.14053	0.91948	1.47705	0.74731	1.23288	0.84639	-1.11268	0.93489	-1.11268	0.93485	1	1	1	1	1.07491	0.95544	1	1	1	1	1	1	-1.61961	0.47412	-3.43789	0.09964	-1.61961	0.47788	1	1	1	1	1	1
mmp13a	MAD_Dr_004_170500-1	ENSDARG00000012395	EnDr	-2.75374	0.00272	1.97857	0.00981	-1.22993	0.48089	1.15618	0.70898	-3.49921	0.00737	1.4113	0.36612	-1.92604	0.01319	-1.21109	0.42638	1.02521	0.91491	8.96232	4.36483e-30	-1.28117	0.27608	-1.11144	0.63646	48.7565	0	-1.5762	0.0973	-1.1134	0.6615	10.4794	1.44796e-39	-2.03715	0.00085	-2.32933	0.00011
mmp13a	MAD_Dr_004_501025-1	Dr.81475	U	-1.13772	0.68947	1.01355	0.96609	1.01229	0.96921	1.11887	0.76323	-1.46108	0.33936	1.16933	0.67325	-1.49834	0.1158	-1.07591	0.76262	1.78293	0.00904	8.25767	7.42299e-28	1.0435	0.84495	1.45012	0.07363	50.6402	0	-1.10252	0.67442	1.2574	0.13052	8.43648	3.8822e-35	-2.22781	0.00013	-2.12861	0.00027
mmp13a	MAD_Dr_004_166869-1	ENSDARG00000012395	EnDr	1.12299	0.68433	1.06331	0.831	1.35252	0.27792	1.57802	0.15362	-1.26915	0.49492	1.05196	0.88009	-1.58751	0.05719	-1.13926	0.56749	1.46812	0.06877	6.97541	1.02865e-25	-1.02494	0.9066	1.17959	0.41812	40.8677	0	-1.24344	0.25645	-1.01923	0.84687	7.52526	7.8763e-33	-2.07481	0.00023	-2.16821	0.00011
mmp13a	LOLS14856	ENSDARG00000012395	EnDr	-1.16527	0.6047	-1.13405	0.66954	1.05343	0.85579	1.10252	0.73416	-2.48069	0.00742	-1.27805	0.41809	-1.19227	0.43422	1.04362	0.8435	2.07046	0.00025	7.90994	8.48637e-29	-1.0039	0.98515	1.51089	0.03664	39.1812	0	1.05854	0.83486	-1.16561	0.38664	7.44999	1.41871e-32	-1.66079	0.00736	-2.11205	0.00018
mmp13a	A_15_P104877	ENSDARG00000012395	EnDr	1.31328	0.36413	-1.75507	0.10009	-1.24649	0.49013	1.0387	0.89385	-1.16599	0.60008	-2.00414	0.03103	-1.20204	0.40369	-1.02525	0.90573	1.54267	0.02924	8.09585	3.94104e-30	-1.26597	0.26924	1.0447	0.83287	33.6877	0	-1.36247	0.10314	1.04619	0.75577	5.04599	5.3619e-24	-2.82019	1.59128e-07	-2.31158	6.82749e-06
mmp13a	A_15_P101853	ENSDARG00000012395	EnDr	-2.2081	0.08676	-1.21556	0.6917	-2.40435	0.06029	1.11932	0.78273	1.39272	0.40167	3.30335	0.00822	-1.45184	0.60872	-4.28968	8e-05	1.15263	0.67865	6.60573	1.02594e-09	-6.45155	7.87518e-07	-1.06284	0.91095	26.7132	2.25807e-30	-1.32496	0.34812	1.56857	0.11966	8.57149	2.18465e-23	-1.83272	0.05732	-2.75224	4e-05	15.2996	6.02815e-82
mmp13a	LOLS03203	ENSDARG00000012395	EnDr	1.631	0.09701	-1.47232	0.25179	2.07563	0.01205	1.5139	0.07073	-1.08386	0.74351	1.14744	0.5867	1.30972	0.17695	-1.20979	0.32713	2.33594	3.1645e-06	4.54797	7.35315e-18	-1.85464	0.00198	-1.30769	0.23687	18.7899	0	-1.39958	0.00018	-1.15687	0.1352	3.94919	7.49037e-18	-2.28059	1e-05	-2.43459	6.71527e-07
mmp13a	A_15_P111889	ENSDARG00000012395	EnDr	1.0431	0.96056	-1.14432	0.86463	1.84084	0.38829	-5.51343	0.00024	-1.50795	0.41163	-1.90544	0.35914	6.77991	0.01839	2.04579	0.43475	2.58004	0.3999	3.01695	0.08778	-1.19685	0.82024	5.23371	0.03956	6.46828	0.00029	1.19941	0.72407	1.34546	0.60504	1.0221	0.9645	-4.06386	0.05067	-2.25127	0.13034
mmp9	LOL02516	ENSDARG00000042816	EnDr	-1.87307	9e-05	-1.91938	7e-05	-1.10298	0.50931	1.34506	0.17723	1.09485	0.68874	1.18254	0.45443	-1.75331	0.01259	-2.01958	0.00229	-1.50891	0.05952	23.6086	0	1.6985	0.01327	-1.21199	0.43004	38.5303	0	-1.01845	0.9438	1.43329	0.00859	5.65911	8.47872e-24	-4.77736	5.78372e-15	-3.5925	3.84841e-12
mmp9	LOL02517	ENSDARG00000042816	EnDr	-1.72676	0.00124	-1.85989	0.00031	-1.11059	0.50283	1.19981	0.43101	1.18069	0.47376	1.07925	0.74561	-1.29829	0.22323	-1.63844	0.02777	-1.6231	0.0306	21.3473	0	1.51198	0.05572	-1.14072	0.57465	31.3659	0	-1.27402	0.16897	1.26923	0.14361	5.362	1.26891e-23	-4.78234	1.49662e-14	-3.56526	1.12205e-11
mmp9	MAD_Dr_004_146121-1	ENSDARG00000042816	EnDr	-1.78874	0.0005	-2.07569	2e-05	-1.10334	0.52244	1.13478	0.56618	1.10106	0.6637	1.12557	0.59199	-1.65219	0.0214	-1.60853	0.02844	-1.33413	0.16742	21.0992	0	1.5844	0.02451	-1.14527	0.54425	34.8257	0	-1.05784	0.8026	1.51412	0.00298	5.75419	2.33174e-23	-4.70541	1.43628e-15	-3.93111	1.12454e-13
mmp9	LOL02514	ENSDARG00000042816	EnDr	-1.68037	0.00339	-1.77367	0.00139	-1.0145	0.92909	1.12414	0.61365	1.10533	0.66648	1.20736	0.41132	-1.25251	0.2933	-1.34109	0.17603	-1.46072	0.08599	24.5924	0	1.63909	0.02355	1.166	0.5014	33.7745	0	-1.01823	0.9172	1.73224	1.39249e-06	5.46647	8.03387e-23	-3.8309	2.9712e-13	-4.07967	5.9879e-14
mmp9	LOL02518	ENSDARG00000042816	EnDr	-1.73366	0.00125	-1.81201	0.00056	-1.07671	0.63748	1.06243	0.78517	1.00817	0.97104	-1.14751	0.54919	-1.21755	0.34869	-1.4411	0.09186	-1.41673	0.10699	22.0965	0	1.48815	0.0562	-1.04272	0.85085	39.0205	0	1.04308	0.86077	1.76975	0.00022	5.49404	2.94196e-22	-4.748	4.60381e-16	-4.17664	1.06843e-14
mmp9	A_15_P103191	ENSDARG00000042816	EnDr	-1.67399	0.00258	-1.88591	0.0003	-1.03789	0.81326	1.1293	0.57779	-1.02112	0.9255	-1.00336	0.98799	-1.25555	0.28129	-1.62949	0.02827	-1.18223	0.42278	20.5602	0	1.38366	0.10992	-1.123	0.59393	36.9776	0	1.01145	0.95587	1.6786	4e-05	5.36147	5.40998e-22	-4.77346	4.55747e-16	-3.72472	2.38303e-13	10.7076	1.54223e-95
mmp9	LOL02519	ENSDARG00000042816	EnDr	-1.57763	0.0038	-1.29312	0.09471	-1.06292	0.68279	1.11338	0.59565	-1.15023	0.50678	1.07621	0.71892	-1.33911	0.15864	-1.84441	0.00501	-1.07617	0.70889	21.0827	0	1.7006	0.00926	-1.26468	0.3146	31.5591	0	1.00643	0.98091	1.42053	0.04426	4.81384	2.19351e-21	-4.945	3.65317e-15	-3.70604	2.37789e-12
mmp9	LOLT00153	ENSDARG00000042816	EnDr	-1.8939	0.00067	-1.86316	0.00088	-1.20744	0.27077	-1.14167	0.57604	1.04428	0.85062	1.02975	0.89884	-1.8525	0.00757	-1.51725	0.05943	-1.66552	0.02373	20.0885	0	1.40372	0.09985	-1.06724	0.76656	30.9184	0	1.08806	0.66345	1.82199	1.52808e-08	5.26179	9.34381e-21	-5.22388	6.30705e-18	-3.98287	7.22211e-15
mmp9	LOL02513	ENSDARG00000042816	EnDr	-1.81396	0.00175	-1.72604	0.00372	-1.17956	0.34336	-1.09828	0.68988	1.0336	0.88579	1.0073	0.9749	-1.90302	0.00541	-1.48878	0.06966	-1.79082	0.01066	19.6115	0	1.47423	0.05893	-1.07071	0.75632	27.907	0	-1.03412	0.84267	1.55204	0.00042	4.88879	1.64622e-20	-4.81012	2.51071e-16	-3.84236	7.46361e-14
mmp9	LOL02520	ENSDARG00000042816	EnDr	-1.65985	0.00199	-1.49194	0.01283	1.07702	0.62188	1.40823	0.11293	1.03799	0.8688	1.20684	0.39412	-1.27254	0.22495	-1.56271	0.03089	-1.0163	0.93244	17.9641	0	1.47773	0.05145	1.00549	0.97943	28.4715	0	-1.22779	0.41787	1.36521	0.02468	4.80841	1.67658e-20	-4.26017	8.91721e-15	-4.08158	2.49884e-14
mmp9	LOL04917	ENSDARG00000042816	EnDr	-1.95539	0.00042	-1.91916	0.00058	-1.19291	0.3045	-1.13205	0.60301	1.12699	0.60199	1.05804	0.80745	-1.71495	0.01715	-1.46533	0.08088	-1.69682	0.01917	21.2701	0	1.55722	0.03113	-1.01048	0.9621	28.5353	0	-1.01356	0.94335	1.58428	0.00149	5.0665	2.16843e-20	-4.98363	2.61884e-17	-4.07699	4.75677e-15
mmp9	MAD_Dr_004_132397-1	ENSDARG00000042816	EnDr	-2.10749	0.00179	-2.38924	0.00178	1.09615	0.68582	1.33383	0.18005	-1.03339	0.88231	1.19301	0.48439	1.8859	0.1718	1.16871	0.44892	1.33333	0.22435	19.7554	1.98836e-28	1.88121	0.02008	2.57033	0.02901	28.0898	2.53868e-31	-1.18801	0.42148	1.33	0.16663	5.96217	4.86741e-20	-2.4715	0.0001	-3.95073	6.83911e-12
mmp9	LOL02515	ENSDARG00000042816	EnDr	-1.80449	0.00104	-1.98381	0.0002	-1.14071	0.42402	-1.05236	0.82172	-1.02709	0.90568	1.02304	0.91892	-1.68444	0.01673	-1.64355	0.02189	-1.50444	0.0549	20.8468	0	1.55915	0.03179	-1.2559	0.32047	28.7319	0	-1.15422	0.46764	1.39816	0.05356	4.83592	5.00153e-20	-4.67036	2.40075e-16	-3.84512	3.94448e-14
mmp9	LOL01069	ENSDARG00000042816	EnDr	-1.79141	0.00209	-1.95147	0.00054	-1.13376	0.46787	-1.13658	0.58705	1.02372	0.91875	1.09538	0.68862	-1.69289	0.02044	-1.56511	0.04489	-1.61836	0.03233	17.9979	0	1.41304	0.08328	-1.19958	0.40145	31.5423	0	1.07127	0.71235	1.58635	4e-05	5.0722	5.44238e-20	-4.92506	1.37088e-17	-3.92374	6.55488e-15
mmp9	A_15_P114154	ENSDARG00000042816	EnDr	-1.75428	0.00226	-1.76075	0.00214	-1.17593	0.34054	-1.05025	0.8336	1.10282	0.66763	1.04228	0.8571	-1.70043	0.01987	-1.39725	0.12632	-1.53216	0.05569	19.5953	0	1.45895	0.06427	-1.11233	0.62811	30.1929	0	-1.03803	0.83598	1.60813	0.0016	4.89474	5.86315e-20	-4.60304	2.04435e-16	-3.90784	1.62528e-14
mmp9	LOLS08196	ENSDARG00000042816	EnDr	-1.73304	0.0004	-1.52287	0.0058	1.08301	0.58111	1.29748	0.20357	1.0811	0.7109	1.35365	0.13736	-1.53807	0.02443	-1.75335	0.00428	-1.20153	0.31412	21.9791	0	1.78171	0.00359	1.04312	0.84342	25.7081	0	-1.16028	0.55912	1.43011	0.01397	4.74467	3.82182e-19	-4.8096	3.27754e-17	-3.64555	6.22958e-14
mmp9	LOL01609	ENSDARG00000042816	EnDr	-1.99622	0.00011	-2.1449	3e-05	1.02798	0.86124	-1.74404	0.01405	-1.09477	0.66061	-1.14347	0.51864	-1.6928	0.01603	-1.66976	0.01859	-2.08945	0.00131	17.67	0	1.47891	0.04398	-1.80519	0.01053	29.9975	0	1.1729	0.40733	1.90016	0.00015	4.56853	9.92733e-19	-5.34543	3.67258e-18	-3.8527	1.60784e-14
mmp9	MAD_Dr_004_121654-1	ENSDARG00000042816	EnDr	1	1	1	1	1	1	1	1	1	1	-1.0299	0.9829	1	1	1	1	1	1	1	1	1	1	1	1	1.0572	0.93918	-1.69253	0.43947	-1.69253	0.43387	1	1	1	1	1	1
PLAC8.2	MAD_Dr_004_188250-1	ENSDARG00000094438	EnDr	-2.21989	0.02993	-1.49724	0.26614	-1.71198	0.12842	1.21422	0.51636	-2.97178	0.0031	-1.74486	0.1137	-1.02809	0.9361	-1.44461	0.27802	-1.17742	0.63479	1.7751	0.09238	-2.71489	0.01514	2.12991	0.03112	42.3073	4.884e-25	1.26113	0.36154	1.44015	0.03423	529.673	0	23.9047	7.47689e-17	6.99075	2.88477e-07
PLAC8.2	MAD_Dr_004_102424-1	ENSDARG00000094438	EnDr	1.67668	0.39079	-1.42672	0.56773	1.21994	0.74128	1.80901	0.19586	1.36035	0.51895	2.14283	0.13614	1.28008	0.6378	-1.38062	0.44691	1.58136	0.43462	-1.13705	0.80482	1.06994	0.89588	-1.14384	0.85896	21.9706	3.19213e-09	-1.97713	0.13523	-1.66783	0.39846	106.647	9.20556e-31	4.41808	0.00043	-1.28587	0.58049	29.612	1.23539e-39
PLAC8.2	MAD_Dr_004_156323-1	ENSDARG00000094438	EnDr	1	1	1	1	1	1	2.19523	0.54911	3.17718	0.30986	2.19523	0.54163	1.04658	0.97676	1.04658	0.97444	1.04658	0.97428	1	1	1	1	1	1	1.53157	0.37624	1.00217	0.99657	-1	1	3.94482	0.27406	1.15865	0.90775	1	1
Predicted: C1ql protein 4l	MAD_Dr_004_199461-1	Dr.140503	U	2.60754	0.003	3.735	5e-05	-2.28318	0.0261	1.17865	0.40261	-1.40254	0.12295	-3.36486	2e-05	1.37063	0.28081	-2.66195	0.00113	2.66429	2e-05	5.31348	1.08571e-13	-1.02795	0.9142	1.40289	0.22284	8.9197	1.27384e-20	3.0305	0.00297	3.27168	3.13675e-09	8.40688	5.73611e-19	1.56858	0.00493	1.47357	0.01232
Predicted: GRO-alpha	MAD_Dr_004_118730-1	Dr.112992	U	-1.14999	0.74943	1.46259	0.35954	-1.54349	0.33758	1.33241	0.48918	-2.07069	0.11897	1.2565	0.58466	-1.41402	0.11787	-1.29397	0.23572	1.23562	0.29276	5.20991	2.12668e-24	1.21927	0.22997	-1.09814	0.58876	14.3682	0	1.22936	0.01325	1.32198	0.00087	4.74671	3.26444e-21	-1.52484	0.00572	-1.35662	0.04207
Predicted: GRO-alpha	MAD_Dr_004_118729-1	Dr.112992	U	-1.38616	0.61613	-1.11306	0.88305	-2.1864	0.23426	1.3471	0.16008	-7.24459	6.13831e-06	-1.85221	0.49321	-2.07503	0.38413	6.4287	4.20249e-06	2.98389	0.02017	1.22305	0.72098	1.80031	0.27987	4.89282	0.00663	2.58307	0.00653	1.49478	0.23674	1.68211	0.16493	1.27767	0.61273	3.02035	0.00338	3.18876	0.00161
Predicted: LOC100149465	MAD_Dr_004_116780-1	Dr.112865	U	1.33911	0.36242	2.47286	0.00394	2.69256	0.00138	-1.82613	0.0239	-1.13827	0.59198	1.3956	0.15124	-2.00165	5e-05	-1.29933	0.08083	-1.97398	6e-05	3.61206	7.22649e-16	1.18326	0.26703	-1.09129	0.65868	11.5674	6.94326e-23	1.37281	0.21441	1.3658	0.15026	8.21418	1.43364e-29	-1.17949	0.30363	1.0844	0.59023
Predicted: LOC100537542	LOLO1725	Dr.125570	U	-2.58944	0.02785	-1.4185	0.43892	-2.31185	0.05652	1.03294	0.86548	-1.85542	0.00413	-1.08524	0.67931	-1.22595	0.28594	-1.70602	0.00077	-1.65539	0.00679	3.09987	3.98097e-11	1.47821	0.01508	-1.54859	0.05507	1.89287	0.03276	1.08798	0.77306	-1.25028	0.57152	3.65364	4.3035e-15	-1.52685	0.02754	-1.25849	0.1633
Predicted: LOC100537542	LOLO1724	Dr.125570	U	-2.47186	0.05081	-1.38687	0.50176	-2.72847	0.03088	-2.20721	0.00012	-1.38733	0.0949	-1.35806	0.12932	-1.85503	0.0021	-1.4259	0.03259	-2.04831	0.00222	5.87937	1.47003e-20	1.24872	0.17869	1.03686	0.89905	2.67975	6e-05	1.3651	0.19149	-1.08954	0.82556	3.95277	1.71355e-14	-2.03093	0.00201	-1.43405	0.02945
Predicted: LOC100537542	LOLO1727	Dr.125570	U	-1.46607	0.76674	1	1	-1.76256	0.65155	-2.47559	0.49205	-2.47559	0.4624	-2.47559	0.46245	1	1	2.66828	0.43248	1	1	1	1	1	1	1	1	1.19218	0.78004	2.18096	0.18623	-1.1169	0.85226	-1.65421	0.7089	1	1	1	1
Predicted: LOC100537542	LOLO1728	Dr.125570	U	-1.07138	0.95567	5.42734	0.17316	2.03457	0.58985	-1.9048	0.06615	-2.14389	0.02243	-4.68267	0.08876	1.47094	0.67561	-1.34321	0.59307	3.21151	0.09181	-1.64325	0.7202	1.11229	0.94067	1.47536	0.77921	-1.47221	0.26718	-2.44491	0.00299	-1.89047	0.14628	-1.23167	0.87538	-1.43905	0.78579	1.1564	0.91217
Predicted: LOC100537542	LOLO1726	Dr.125570	U	1	1	1	1	1.76664	0.66694	2.51448	0.413	-2.32873	0.46584	-1.11706	0.93424	-1.26009	0.83089	1.21964	0.85729	-1.26009	0.85477	1	1	-2.33459	0.50325	1	1	-1.86543	0.36982	-2.10036	0.28337	-1.86543	0.36699	1	1	1	1	1	1
Predicted: LOC100537542	MAD_Dr_004_192281-1	Dr.125570	U	1	1	1	1	1	1	1	1	1	1	1	1	1	1	1	1	1	1	1	1	1	1	1	1	1.36644	0.61739	-1	1	-1	1	1	1	1	1	1	1
Predicted: LOC100537542	LOLO1723	Dr.125570	U	1	1	3.18905	0.37352	1	1	1	1	1	1	1	1	1	1	1	1	1	1	1	1	1	1	1	1	-1	1	-1	1	-1	1	1	1	1	1	1	1
Predicted: LOC100705516	MAD_Dr_004_189419-1	Dr.120548	U	1.71524	0.10343	1.16149	0.66545	-1.67941	0.17016	-1.99239	0.0135	-1.21825	0.43735	-1.36498	0.23082	-1.19608	0.46594	1.03507	0.88399	-1.60392	0.06819	21.4138	0	1.64089	0.00816	-1.29754	0.21613	20.0565	2.27643e-19	1.93524	0.03253	2.05036	0.01197	6.56969	2.61267e-24	-1.88464	4e-05	-2.35948	7.95723e-08	7.80532	4.14185e-85
Predicted: MFAP4 (4 of 13)	MAD_Dr_004_175020-1	Dr.149043	U	-1.58715	0.03006	-4.65073	1.70549e-07	-1.28243	0.23574	-2.7283	6.68015e-07	-1.27248	0.16133	-1.18581	0.36942	2.15871	0.04363	-2.00628	0.01818	2.86629	8e-05	11.5101	1.9086e-16	1.22585	0.52746	2.685	0.03431	23.746	6.04823e-15	4.72794	0.00045	4.78023	6.16162e-06	21.2697	4.15261e-41	1.29163	0.16109	1.90591	0.00012
Predicted: STX & TTX binding protein 2l	MAD_Dr_004_196217-1	Dr.118053	U	1.88762	0.04543	1.07826	0.82553	-2.5201	0.01414	1.64639	0.02196	-1.53202	0.09106	-1.65025	0.05711	1.86134	0.0039	1.1063	0.6456	1.61375	0.02308	8.1023	1.1762e-33	1.72623	0.00084	2.18256	5.77557e-06	7.96535	2.37474e-13	1.13654	0.14547	-1.25673	0.02948	9.81316	1.53739e-33	1.66679	0.00061	-1.04973	0.75203
ptgs2a	MAD_Dr_004_138473-1	ENSDARG00000004539	EnDr	-2.15863	5.59477e-07	-1.19079	0.26932	-1.45935	0.01449	-1.09255	0.53655	1.16066	0.29604	1.12753	0.40521	-1.51856	0.00359	-1.39826	0.02204	-1.29525	0.0831	1.94126	7.96631e-06	1.14183	0.36333	-1.11652	0.50988	2.24938	0.0003	-1.49925	0.08099	-1.53111	0.05117	1.64076	0.0015	-2.7477	3.39902e-11	-2.08369	5.92565e-07
ptgs2a	A_15_P107652	ENSDARG00000004539	EnDr	-2.09238	5.15127e-07	-1.69148	0.00026	-1.44103	0.01033	-1.1409	0.356	-1.15741	0.3064	-1.10687	0.47636	-1.87146	3e-05	-1.56386	0.00215	-1.4093	0.01735	1.67567	0.00032	-1.03048	0.83393	-1.14308	0.35357	2.03942	5.10181e-09	-1.9442	1e-05	-1.49989	0.01138	1.41304	0.02291	-2.57481	1.67345e-10	-1.61022	0.00093	1.96658	1.51665e-05
ptgs2a	LOLT00974	ENSDARG00000004539	EnDr	-1.71709	0.00017	-1.59739	0.00106	-1.44873	0.00927	-1.05116	0.72605	-1.05523	0.70586	-1.07861	0.5956	-1.29621	0.06885	-1.7148	0.00022	-1.21341	0.17338	1.57184	0.00156	-1.10766	0.47717	1.00341	0.981	2.45139	1.46874e-18	-1.86284	7.36754e-07	-1.23915	0.12574	1.342	0.05016	-2.06721	5.7775e-07	-1.72653	0.00015
ptgs2a	MAD_Dr_004_157439-1	ENSDARG00000004539	EnDr	-2.02489	1.60356e-06	-1.73121	0.00015	-1.36813	0.02755	-1.20286	0.19745	-1.14686	0.33752	-1.17148	0.2686	-1.79245	8e-05	-1.69057	0.00034	-1.3204	0.05219	1.62342	0.00071	-1.05291	0.71918	-1.3651	0.03373	2.08476	5.71824e-15	-1.96158	6.50099e-06	-1.37203	0.02813	1.25411	0.12981	-2.57508	1.67254e-10	-1.65056	0.0005
ptgs2a	LOLS04362	ENSDARG00000004539	EnDr	-1.91672	7.37423e-06	-1.34267	0.0422	-1.11665	0.4509	-1.02066	0.88517	-1.06776	0.64323	1.00534	0.96999	-1.17551	0.25378	-1.52681	0.0031	1.04088	0.77772	1.62163	0.00076	-1.00586	0.96713	1.03278	0.82011	2.33945	9.4766e-09	-1.94641	5.27176e-10	-1.3381	0.16675	1.25334	0.13512	-2.1113	2.93208e-07	-1.55552	0.00224
ptgs2a	MAD_Dr_004_156939-1	ENSDARG00000004539	EnDr	-2.14318	2.52421e-07	-1.81604	4e-05	-1.48343	0.00574	-1.15195	0.32145	-1.17115	0.2686	-1.17572	0.25709	-1.56835	0.00194	-1.61705	0.00097	-1.46789	0.00779	1.61799	0.00078	-1.04799	0.74305	-1.13493	0.37835	2.04875	1.07456e-10	-1.92131	8.4439e-06	-1.50767	0.00227	1.15949	0.32234	-2.24663	3.11837e-08	-1.77186	8e-05
RIKEN cDNA 9130211l03-like	MAD_Dr_004_165090-1	Dr.154531	U	2.40532	7e-05	1.37067	0.19108	2.545	2e-05	-1.69314	0.01701	-1.03442	0.8662	1.50426	0.03857	-1.48145	0.11245	-1.23357	0.30098	-1.0868	0.72774	7.34253	1.217e-27	1.01166	0.95272	2.0256	0.25393	6.13004	7.17196e-40	1.36249	0.10476	1.30628	0.20898	4.73842	5.95564e-16	-2.31517	1.2131e-06	-3.15301	1.29893e-09
saa	LOLS05345	ENSDARG00000045999	EnDr	-8.22353	7.92798e-11	-3.33469	1.28461e-06	-1.93039	0.00297	-1.168	0.70387	1.157	0.7123	1.26166	0.56026	-2.37191	0.05075	-1.60591	0.22921	-1.59439	0.25355	157.2	2.97302e-35	1.36254	0.48668	1.29767	0.65604	57.3666	4.00601e-30	3.86238	0.00405	2.28394	0.00476	31.3089	0	7.74514	1.98352e-21	1.6791	0.01905
saa	A_15_P120326	ENSDARG00000045999	EnDr	-1.51763	0.36479	-1.72543	0.22477	-1.10782	0.83917	1.21798	0.63436	1.34673	0.45771	5.98183	4.27019e-07	1.37409	0.57862	1.32741	0.48424	1.68618	0.20884	58.0067	6.57026e-29	1.45373	0.38636	1.38703	0.6568	42.8685	1.21719e-17	2.32575	0.06381	1.37484	0.46525	51.8752	0	10.7213	7.38357e-19	3.15732	2e-05
saa	MAD_Dr_004_114599-1	ENSDARG00000045999	EnDr	3.57385	0.00017	1.67722	0.15953	3.98264	5e-05	3.90895	3e-05	1.31532	0.43994	2.24999	0.04119	1.23719	0.61576	-2.03288	0.03165	3.33083	0.005	21.3096	1.56564e-31	-1.02561	0.93116	2.61387	0.0594	61.5381	5.10399e-25	3.26293	0.00636	3.61655	0.00112	18.0501	2.17762e-42	2.6287	1.8976e-07	1.05235	0.79659
saa	MAD_Dr_004_118080-1	ENSDARG00000045999	EnDr	2.30951	9e-05	2.60904	1e-05	2.25017	0.00014	1.47532	0.11047	-1.47766	0.15755	-1.8633	0.04772	-1.34654	0.28904	-1.24719	0.38556	1.58504	0.05667	23.7067	2.08397e-38	-2.00509	0.02448	1.53192	0.20414	45.2726	2.41973e-29	2.32659	0.02495	1.52635	0.20463	15.9432	3.3449e-42	2.80799	6.53532e-11	-1.26464	0.17384
saa	A_15_P107782	ENSDARG00000045999	EnDr	-1.68966	0.68005	-1.92995	0.60115	1	1	2.84501	0.41681	1.00056	0.99949	1.19125	0.84287	-1.57292	0.69738	1.08864	0.92875	-1.04695	0.96207	21.5259	7e-05	4.36664	0.25859	4.36664	0.40324	19.5248	0.00123	1.31329	0.66286	-2.63313	0.09981	9.56975	0.003	1.03441	0.98082	-1.49834	0.75402	8.05344	1.51849e-19
scpp8	MAD_Dr_004_503342-1	ENSDARG00000093124	EnDr	-2.09747	0.06755	-1.21861	0.64064	-2.45314	0.02732	-3.50017	0.00053	2.14414	0.00322	1.02322	0.94018	2.47539	0.00587	1.55672	0.07832	-2.18102	0.03506	6.3253	2.56603e-15	1.0032	0.99021	-1.09661	0.82207	33.3175	7.96483e-23	2.73482	3.1327e-06	2.01554	0.0016	14.7928	5.01012e-38	1.4696	0.10829	1.28398	0.26184
scpp8	MAD_Dr_004_195914-1	ENSDARG00000093124	EnDr	1	1	1.39278	0.81874	1	1	1	1	1	1	1	1	1	1	1	1	1	1	1	1	1	1	1	1	-1	1	-1	1	-1	1	1	1	1	1	1	1	10.614	1.66058e-18
slc12a3	A_15_P101644	ENSDARG00000013855	EnDr	1.62521	0.63215	2.39807	0.27938	-1.31241	0.77089	1.43486	0.42462	1.17887	0.70439	-1.07315	0.92119	-3.03273	0.05066	-1.98104	0.33152	-1.85394	0.22786	-1.18034	0.76414	-1.01311	0.98206	1.16815	0.8291	1.06509	0.89745	1.10218	0.87305	-1.06514	0.89191	-2.40774	0.00721	-1.67527	0.22411	-1.58222	0.1771	0.987036	1
slc12a3	MAD_Dr_004_188788-1	ENSDARG00000013855	EnDr	2.62384	0.00483	-1.16214	0.69692	3.7705	7e-05	1.23256	0.14186	-1.0829	0.57896	1.29227	0.07234	1.23151	0.30671	-1.64884	0.02825	1.28711	0.20876	1.51286	0.01334	1.27465	0.15386	2.18496	2.26886e-06	2.62799	6.13681e-08	1.45438	0.20278	1.9279	1.0107e-09	1.49164	0.01809	1.08844	0.59706	-1.1071	0.51543
slc12a3	A_15_P121035	ENSDARG00000013855	EnDr	1.86565	0.1587	1.76649	0.20097	1.76109	0.203	-1.19763	0.20465	-1.01165	0.93532	-1.02295	0.8737	-1.03504	0.86905	-1.29216	0.23827	1.1111	0.60603	1.42485	0.03064	1.1243	0.48645	1.67829	0.00137	3.10154	1.48692e-18	1.74993	0.06935	2.19488	0.00151	1.30691	0.09578	1.1447	0.39066	1.01489	0.92399
slc12a3	LOLS03367	ENSDARG00000013855	EnDr	3.94864	2e-05	4.22424	8.83056e-06	2.54312	0.00485	1.10626	0.47715	-1.03403	0.81407	1.39629	0.01959	1.04722	0.82325	-1.55469	0.04818	1.87614	0.00096	1.7522	0.00087	1.38209	0.05974	2.37222	2.90017e-07	2.86069	8.80723e-10	1.56565	0.17449	1.90271	2.60568e-06	1.29465	0.10643	1.21611	0.21701	1.08314	0.60815
slc12a3	A_15_P117821	ENSDARG00000013855	EnDr	1.01235	0.97871	-1.00681	0.98892	1.26952	0.6041	1.41321	0.03058	1.25805	0.15392	2.073	0.00023	-1.86422	0.01448	-3.36655	9.86586e-08	1.24881	0.25118	1.34757	0.17547	-1.02241	0.91462	3.05057	9e-05	2.08431	1.31094e-12	1.31272	0.5053	1.9318	0.02468	1.31789	0.1333	1.14821	0.44348	-1.17459	0.33676
slc12a3	A_15_P107723	ENSDARG00000013855	EnDr	-1.11138	0.63649	1.3869	0.14498	1.21335	0.38251	1.54771	0.01583	1.60222	0.01251	-1.59504	0.07741	1.51986	0.28512	-4.65522	0.00035	1.01601	0.93123	-1.047	0.85423	1.14953	0.60938	-1.04587	0.92756	1.38098	0.27658	1.03224	0.88501	-1.06216	0.79449	1.4512	0.14233	1.73007	0.13654	1.3451	0.33969
slc12a3	A_15_P107656	ENSDARG00000013855	EnDr	1.57351	0.50681	1.30377	0.69463	-1.24796	0.74111	-1.18894	0.5238	-1.07527	0.81446	-2.34283	0.2526	-1.60102	0.30048	-1.96823	0.02861	1.52224	0.31328	1.53651	0.72299	1.15349	0.90791	2.44656	0.44742	-1.23321	0.58184	-1.08208	0.66912	1.66749	0.06434	1.50705	0.32778	2.5595	0.02711	3.54487	0.00568
slc12a3	MAD_Dr_004_123121-1	ENSDARG00000013855	EnDr	1	1	1	1	1	1	1	1	1	1	1	1	1	1	1	1	1	1	1	1	1	1	1	1	-1	1	-1	1	-1	1	1	1	1	1	1	1
socs3a	A_15_P119415	ENSDARG00000025428	EnDr	1.08871	0.7798	1.05619	0.85789	1.00304	0.99212	-1.25371	0.47185	-1.17753	0.59958	-1.02509	0.93523	-1.92866	0.00397	-2.12031	0.00126	-2.20475	0.00077	4.47943	1.06596e-19	1.41149	0.0452	1.23135	0.23424	2.83365	4.28868e-13	-1.22264	0.16826	-1.02107	0.89422	1.42316	0.05778	-2.39562	5.89266e-08	-2.46243	2.17939e-08	2.08052	7.13297e-12
socs3a	MAD_Dr_004_162047-1	ENSDARG00000025428	EnDr	1.07617	0.81183	1.15873	0.62942	1.03278	0.91716	-1.13526	0.69113	-1.11047	0.74197	1.03388	0.91498	-1.58748	0.03179	-2.1148	0.0011	-2.38613	0.00023	4.17269	5.79216e-18	1.44474	0.03303	1.11529	0.54074	2.32559	1.76547e-10	-1.40434	0.04923	-1.13379	0.45854	1.42716	0.06314	-2.51913	1.92532e-08	-2.61486	4.85912e-09
socs3a	LOLS10269	ENSDARG00000025428	EnDr	1.31742	0.35268	1.27384	0.41649	1.0594	0.85008	-1.00941	0.97564	-1.10264	0.75313	1.05078	0.87065	-1.44094	0.0787	-2.15537	0.00072	-1.68796	0.01482	4.50975	7.40825e-20	1.42408	0.03972	1.16667	0.38166	2.82442	1.82389e-08	-1.35917	0.04745	-1.06472	0.75154	1.38701	0.07627	-2.56942	4.14093e-09	-2.36752	8.43971e-08
socs3a	MAD_Dr_004_161385-1	ENSDARG00000025428	EnDr	1.16405	0.62247	1.0197	0.95047	1.13386	0.68491	-1.25137	0.48221	-1.21345	0.54241	1.02205	0.94351	-1.76291	0.01228	-2.09172	0.00171	-2.03446	0.00238	4.19088	1.38822e-18	1.40624	0.04378	1.04687	0.79432	2.4539	1.49354e-12	-1.38143	0.05912	-1.1189	0.53597	1.33484	0.12666	-2.5053	2.42131e-08	-2.58475	7.73612e-09
socs3a	MAD_Dr_004_161828-1	ENSDARG00000025428	EnDr	1.09634	0.76141	1.0174	0.95506	1.14499	0.65298	-1.31585	0.3937	-1.11671	0.72513	1.13548	0.6756	-1.73485	0.01214	-2.2298	0.00056	-2.22828	0.00057	4.3874	3.43023e-19	1.47699	0.02294	1.23222	0.23326	2.54602	5.88544e-14	-1.31923	0.08405	-1.16582	0.41116	1.32363	0.13536	-2.10809	6.2851e-06	-2.46648	3.69779e-08
socs3b	MAD_Dr_004_159170-1	ENSDARG00000026611	EnDr	-1.00434	0.9781	1.02455	0.87754	1.00198	0.98997	1.40282	0.02819	1.0406	0.80236	-1.07287	0.66323	-1.33377	0.04426	-1.61126	0.00101	1.23159	0.14289	4.06363	2.29545e-18	-1.03891	0.79244	1.0569	0.70221	2.88155	0.00108	-1.24807	0.10484	-1.02247	0.86505	1.52845	0.00888	-1.78517	8e-05	-1.60448	0.00133
socs3b	A_15_P116605	ENSDARG00000026611	EnDr	-1.13263	0.50479	-1.20915	0.31488	-1.118	0.54934	1.03792	0.81802	-1.31717	0.10508	-1.10882	0.53148	-1.37565	0.03166	-1.42359	0.01783	-1.00069	0.99615	3.38121	1.06329e-14	1.21692	0.16698	-1.05239	0.72108	3.0754	2e-05	-1.00709	0.95207	1.14486	0.33918	1.26243	0.14847	-1.82267	6e-05	-1.70653	0.00035	1.76523	3.1864e-05
socs3b	MAD_Dr_004_502934-1	Dr.81607	U	-1.90121	0.00041	-1.22419	0.24343	1.66581	0.00152	1.79837	7e-05	-1.13249	0.42263	1.08138	0.60955	1.05905	0.69375	-1.29596	0.06992	1.05592	0.70607	2.68157	4.95425e-10	-1.00239	0.98668	1.23758	0.15588	2.23041	0.00642	-1.35901	0.0351	-1.17079	0.23225	1.23218	0.17661	-1.42447	0.01685	-1.50524	0.00531
socs3b	LOLS04094	ENSDARG00000026611	EnDr	-1.10683	0.56472	-1.0488	0.78506	1.00226	0.98963	1.22887	0.19628	-1.1375	0.44015	-1.09008	0.60288	-1.07877	0.60403	-1.40697	0.02344	1.19818	0.20892	3.55543	7.06826e-16	1.1244	0.41228	-1.31738	0.06113	3.3982	5e-05	-1.0051	0.96585	1.19758	0.10686	1.16104	0.33528	-1.96219	4.60654e-06	-1.72221	0.00022
steap4	LOL02329	ENSDARG00000055901	EnDr	1.16972	0.63383	-1.49659	0.259	-2.40136	0.01765	1.52986	0.10044	-1.49708	0.16988	-1.92718	0.04447	-1.10384	0.5867	-1.14033	0.44772	-1.09972	0.59896	1.98127	5.20785e-06	-1.22345	0.16686	1.22612	0.19515	2.84232	1.65576e-16	-1.13331	0.35553	1.37928	0.05221	2.81865	1.58181e-09	-1.29198	0.08353	-1.01596	0.91349
steap4	LOLS04092	ENSDARG00000055901	EnDr	-2.11447	0.04426	2.14975	0.01827	-1.38704	0.34919	1.7946	0.01993	-1.0927	0.74716	-1.03417	0.90724	1.51425	0.02477	-1.09142	0.58648	-1.07746	0.6557	1.99675	8.54919e-06	-1.29904	0.07373	-1.07674	0.63595	2.76123	3.3057e-17	-1.13927	0.41773	1.49522	0.06074	2.6658	1.06712e-08	-1.17318	0.28018	-1.14019	0.36632
steap4	LOL02333	ENSDARG00000055901	EnDr	-2.05728	0.08795	-1.43685	0.4043	-2.48901	0.03123	3.31209	0.0002	-1.34722	0.42348	1.59644	0.21998	-1.28059	0.28383	-1.86621	0.00055	-1.73428	0.05771	2.62954	2.16654e-08	-1.25749	0.14023	1.12438	0.61545	1.90089	0.00394	-1.74648	0.01311	1.04534	0.87417	2.75259	1.72897e-08	-1.3014	0.08708	1.21507	0.20791
steap4	LOL02327	Dr.76505	U	-2.24254	0.14244	-2.14	0.16572	-2.42421	0.10893	1.67355	0.22666	1.56157	0.29018	2.23457	0.06103	-1.11716	0.66076	-1.0439	0.84559	-1.46383	0.14707	1.80105	0.00056	-1.40531	0.04919	1.33194	0.33773	2.08011	0.00074	-1.38018	0.15849	1.47112	0.18483	2.54236	7.78753e-07	-1.69477	0.00528	1.40538	0.04963
steap4	LOL04888	Dr.76505	U	-1.33372	0.58804	-1.46826	0.45938	-2.04517	0.16413	1.06905	0.8803	1.42454	0.39695	2.38007	0.05311	1.19869	0.55687	-1.52173	0.08131	-1.64277	0.14813	2.38251	9.17028e-07	1.15248	0.43515	1.2432	0.41944	-1.40918	0.26638	-2.49766	0.00078	-1.85163	0.01132	2.57028	1.92135e-06	-1.06367	0.76105	1.26516	0.18159
steap4	LOL02330	ENSDARG00000055901	EnDr	5.08886	1.17853e-07	1.70778	0.10289	-2.55083	0.01326	-1.07392	0.80129	-2.01743	0.02608	-1.52766	0.18392	-1.21492	0.25513	-1.17126	0.3332	-1.60611	0.01181	2.29612	2.91231e-08	-1.04565	0.75854	1.39549	0.03779	2.93723	1.26325e-23	-1.24124	0.20126	1.0828	0.70835	2.11334	6.04628e-06	-1.21287	0.19744	-1.01383	0.92582
steap4	MAD_Dr_004_165314-1	ENSDARG00000055901	EnDr	2.23273	0.0104	2.07247	0.02214	-1.7292	0.11974	1.39625	0.16358	-1.95738	0.01868	-3.5093	0.0002	1.20967	0.271	1.00859	0.95642	-1.58284	0.00904	2.2698	6.46229e-08	-1.27948	0.09184	1.57636	0.00462	2.94134	1.71919e-28	-1.0669	0.69949	1.30117	0.07246	2.1152	7.32448e-06	-1.31291	0.07055	-1.0937	0.54403
steap4	LOL02331	ENSDARG00000055901	EnDr	1.08742	0.68628	1.21886	0.33958	1.53298	0.03199	1.28899	0.12458	-1.09767	0.59108	-1.6095	0.01189	-1.37974	0.04194	-1.30192	0.08722	1.17017	0.29504	2.03591	1.47409e-06	1.01008	0.9442	-1.3285	0.05519	2.64602	2.33823e-14	-1.09341	0.49647	1.24349	0.08984	1.8299	5e-05	-1.59285	0.00133	1.07307	0.62129
steap4	LOL01039	Dr.76505	U	-2.03706	0.15091	-1.82699	0.22587	-2.58487	0.05436	-1.18549	0.68498	1.37873	0.43659	1.97098	0.11513	-1.14366	0.65873	1.26821	0.22067	-3.39218	0.00103	2.35963	1e-05	-1.32317	0.13313	1.02684	0.93173	1.7758	0.01519	-1.46562	0.11208	-1.1464	0.63461	2.09569	5e-05	-1.01338	0.94604	-1.00621	0.97044
steap4	LOL02328	ENSDARG00000055901	EnDr	-2.10232	0.10768	-1.36748	0.4845	-2.55671	0.04175	-1.09898	0.74436	-1.0298	0.92374	1.48065	0.16508	-1.33697	0.2055	-1.31871	0.13076	-1.60453	0.0255	1.54551	0.00391	1.06165	0.70537	1.00819	0.96589	2.73455	2.89902e-08	1.13674	0.36142	1.19288	0.27164	1.88041	0.00027	-2.00667	2e-05	-1.12805	0.44568
steap4	LOL02332	ENSDARG00000055901	EnDr	-1.83433	0.10027	-1.40943	0.3495	-2.30472	0.02451	1.50111	0.11372	-2.13283	0.01566	2.75719	5e-05	1.15891	0.45339	-1.13612	0.45508	-1.26586	0.21985	2.68746	4.17933e-11	-1.23388	0.13718	-1.06729	0.68789	2.7271	4.36693e-21	-1.14082	0.5383	1.32868	0.22493	1.62934	0.00256	-1.91633	3e-05	-1.14049	0.37929
steap4	LOL02334	ENSDARG00000055901	EnDr	1.02663	0.9389	3.64698	8e-05	2.87021	0.00132	2.32395	2e-05	1.36026	0.14618	2.09808	0.00044	-1.33711	0.11196	-1.03139	0.8547	1.17141	0.38552	1.40118	0.02569	-1.60992	0.00158	-1.42674	0.02951	1.94306	2e-05	-1.57648	0.04905	-1.09328	0.68154	1.28253	0.09417	-1.61359	0.00156	1.5445	0.00467
steap4	LOL01580	ENSDARG00000055901	EnDr	1	1	1	1	1	1	1	1	1	1	1	1	1	1	1	1	1	1	1	1	1	1	1	1	-1	1	-1.31065	0.57449	-1	1	1	1	1	1	1	1	1.75962	5.66424e-05
timp2b	MAD_Dr_004_633531-1	ENSDARG00000075261	EnDr	-1.54647	0.13516	-1.37501	0.26551	-1.96915	0.02625	-1.14878	0.35313	-1.15382	0.33797	-1.68294	0.00039	-1.12343	0.4483	-1.61545	0.00135	-2.54792	4.10107e-10	-3.02589	1.71341e-13	-1.59701	0.00138	-1.30666	0.06975	-1.70666	7e-05	-1.44783	0.00603	-1.19521	0.18311	-2.46813	8.76954e-10	-2.40818	2.2835e-09	-1.75478	0.0001
timp2b	MAD_Dr_004_132119-1	ENSDARG00000075261	EnDr	1.28649	0.20507	2.03357	0.00031	1.37235	0.10828	-1.45067	0.01871	-1.2829	0.10667	-1.40479	0.03358	-1.56078	0.01614	1.18062	0.29621	-1.07139	0.68781	5.59271	1.98581e-24	1.79026	0.00012	1.77943	0.0008	8.35411	0	-1.12152	0.54074	-1.18346	0.52125	2.0188	6.25755e-06	-3.35625	5.53144e-13	-3.50871	2.69813e-14
timp2b	LOLS14573	ENSDARG00000075261	EnDr	1.10278	0.58427	1.16644	0.38541	-1.07934	0.6779	-1.04209	0.80365	-1.09867	0.57353	1.001	0.99518	1.07305	0.66794	1.02134	0.89845	-1.09294	0.59734	6.07454	2.39998e-27	1.28373	0.09492	1.25356	0.13154	9.74271	1.14906e-43	-1.02797	0.88886	1.0423	0.72536	1.77966	0.00011	-5.95751	4.14344e-22	-4.39132	3.40995e-18
timp2b	MAD_Dr_004_689404-1	ENSDARG00000075261	EnDr	-1.33952	0.4884	-1.22789	0.6477	2.98773	0.00744	1.39737	0.06763	-1.22001	0.32035	1.11771	0.61817	1.18881	0.59479	-1.23569	0.3018	1.36263	0.15482	1.45142	0.14552	1.41413	0.08709	1.77828	0.07035	1.06566	0.83609	1.18092	0.46533	-1.28696	0.27125	1.97513	0.00685	1.20451	0.4993	-1.07627	0.77769
timp2b	MAD_Dr_004_144233-1	ENSDARG00000075261	EnDr	-1.59643	0.06444	1.18301	0.49557	2.49834	0.00013	-1.19385	0.3485	-1.17135	0.3644	1.57447	0.00974	1.62519	0.02535	1.9063	0.00071	-4.99161	6.18182e-06	4.99071	3.54985e-21	1.43597	0.02577	-1.25299	0.2737	3.96558	0.02522	1.36523	0.22369	1.51458	0.00085	-1.48805	0.01122	-7.76522	2.97192e-20	-4.52511	2.83144e-18
timp2b	A_15_P118309	ENSDARG00000075261	EnDr	1.05428	0.72702	1.35125	0.04288	1.15765	0.32937	-1.53715	0.02039	1.10205	0.56517	1.1852	0.31002	-1.05268	0.78988	1.72767	0.00212	-1.23645	0.28489	6.62158	7.91724e-30	1.51238	0.00704	1.00456	0.97739	11.5337	1.87143e-16	1.72003	0.00059	1.53163	0.00454	1.34552	0.03931	-4.90627	1.85892e-19	-3.793	6.6468e-16	5.84575	8.57754e-52
timp2b	MAD_Dr_004_144413-1	ENSDARG00000075261	EnDr	1.12038	0.61287	1.39589	0.15792	1.89649	0.00351	1.04182	0.78998	-1.30117	0.09725	-1.03912	0.80924	-1.34575	0.09212	-1.48246	0.01289	1.03986	0.82336	4.84925	7.98745e-19	-1.15994	0.32203	-1.30538	0.13269	8.63914	4.28629e-25	-1.3095	0.42787	-1.08717	0.75011	-1.24457	0.14984	-6.08667	5.23721e-21	-4.5917	4.39544e-20
timp2b	MAD_Dr_004_690468-1	ENSDARG00000075261	EnDr	1.43027	0.11339	2.14751	0.0005	1.70835	0.01568	-2.74752	6.8348e-06	1.16976	0.37358	-1.09614	0.61968	2.28277	3.13953e-07	2.21067	4.83624e-07	-1.93607	0.00085	-1.85913	2e-05	1.25296	0.11845	1.40276	0.02397	-1.43645	0.42885	1.29965	0.41056	1.09204	0.77333	-1.16758	0.28372	1.09362	0.54112	-1.05794	0.69663
timp2b	MAD_Dr_004_723202-1	ENSDARG00000075261	EnDr	4.21362	0.25975	2.70512	0.44868	4.68074	0.22531	1	1	1	1	1	1	1	1	-1.66773	0.68354	1	1	1	1	1	1	1	1	-1	1	1.69357	0.40362	-1	1	-1.35805	0.69192	-1.86687	0.59021	-1.86687	0.61625
timp2b	MAD_Dr_004_144384-1	ENSDARG00000075261	EnDr	-1.22898	0.45134	1.0369	0.8968	3.02412	2e-05	-3.92204	1.763e-08	1.21475	0.26447	1.62055	0.00588	-1.51756	0.03706	1.3585	0.06776	-3.13233	2e-05	4.26488	2.36945e-18	1.06238	0.70346	-1.06096	0.80013	4.52272	0.02474	1.65516	0.00622	1.67063	0.00061	1.04092	0.78991	-6.62645	6.01242e-15	-2.6876	4.52778e-09
timp2b	MAD_Dr_004_691904-1	ENSDARG00000075261	EnDr	-2.68129	0.45735	-2.68129	0.45567	-2.68129	0.45488	1	1	1	1	1	1	-1.13555	0.92569	1.31771	0.81252	-1.03461	0.97556	1	1	-1.2004	0.88475	1	1	-1	1	1.14634	0.80565	-1	1	1	1	1	1	1.27249	0.85804
timp4b	MAD_Dr_004_188358-1	Dr.85954	U	-2.4187	0.01636	-1.82253	0.09724	-3.09354	0.00268	-1.83979	0.0813	-2.84221	0.00573	-1.3594	0.38143	1.02838	0.93829	-1.01954	0.95346	1.80004	0.06113	13.4583	3.20018e-12	3.32996	0.00172	6.21828	3.67068e-06	11.8223	1.1367e-14	5.98246	2.35394e-08	7.18445	1.43982e-09	3.81749	1.83102e-13	2.76038	1.42645e-09	2.40351	6.78525e-08
tnfa	LOL04868	ENSDARG00000009511	EnDr	1.25702	0.72959	2.8555	0.11412	-1.39518	0.61631	1.32924	0.46635	-1.55925	0.33166	-1.26497	0.75301	1.29417	0.67458	-1.38781	0.39616	1.95221	0.19815	23.3931	1.33276e-07	3.82178	0.04481	5.90765	0.06422	9.56624	1.29929e-15	1.28928	0.35738	2.21149	0.03386	13.5681	8.5477e-11	4.83746	0.00206	1.4435	0.40635
tnfa	MAD_Dr_004_187405-1	ENSDARG00000009511	EnDr	2.15494	0.1966	2.32784	0.19585	-1.71411	0.40096	1.01814	0.96072	-2.04324	0.15597	-1.29647	0.65278	1.04122	0.91562	-1.35321	0.45615	-1.38153	0.50375	6.4494	2e-05	2.6882	0.02389	1.68596	0.37051	11.0428	1.80882e-40	1.57859	0.01299	1.6085	0.08874	11.4664	7.05777e-10	5.21041	0.00865	-1.19401	0.69345
tnfa	LOL01019	ENSDARG00000009511	EnDr	1.58736	0.53579	1.28814	0.74101	-1.17176	0.83121	1.9155	0.06921	-2.44213	0.08738	-1.44093	0.54355	4.32316	0.0085	1.86081	0.06019	3.29562	0.00691	16.3478	5e-05	1.70982	0.43299	3.22138	0.25605	14.892	5.36178e-23	1.64847	0.03654	2.02384	0.01054	11.9679	1.99446e-09	1.19139	0.70257	2.61731	0.02179
tnfa	LOL02181	ENSDARG00000009511	EnDr	-2.01228	0.58239	-1.61634	0.70893	-2.5195	0.46647	1.46486	0.60147	1.57962	0.58704	3.58803	0.25588	2.32934	0.5256	-1.54781	0.62856	-1.11677	0.9061	1.69309	0.71718	-2.35881	0.53301	1	1	24.2621	3.74273e-10	2.22264	0.1068	1.01588	0.9791	14.615	2.43827e-08	2.10438	0.28557	3.94237	0.02317
tnfa	MAD_Dr_004_184599-1	ENSDARG00000009511	EnDr	-1.85277	0.42025	1.29822	0.73571	-1.20502	0.81424	-1.35896	0.51584	-1.12801	0.7831	2.25177	0.53907	-1.92704	0.26393	-3.28811	0.01896	-3.57996	0.10643	7.71156	0.06061	1.57896	0.66353	2.10793	0.59103	9.77934	2.40397e-19	-1.24906	0.5109	1.5533	0.1583	6.35123	2.35526e-07	1.69214	0.20968	-1.93747	0.26982
tnfa	A_15_P103303	ENSDARG00000009511	EnDr	-1.14754	0.69819	1.55619	0.20873	-1.63668	0.18402	1.50743	0.02882	-1.09339	0.678	1.36897	0.18312	-1.29034	0.22436	1.10099	0.59439	1.58411	0.00388	-1.37608	0.07918	-4.13153	3.15087e-12	-2.44883	6.3044e-06	3.16901	8.34804e-08	1.14272	0.6302	-1.17857	0.42117	2.01983	6e-05	1.37726	0.10462	-1.33805	0.11923	3.94731	0.991879	0.0133
tnfa	MAD_Dr_004_187978-1	ENSDARG00000009511	EnDr	-1.43084	0.70608	-3.40571	0.1949	-2.74064	0.28727	2.31292	0.07106	2.34886	0.09478	1.40423	0.50274	1.00775	0.988	-1.01864	0.96792	5.33695	0.00173	35.5724	4.55167e-14	1.84421	0.23292	9.37469	0.21444	12.1462	8.31121e-12	1.66334	0.29795	-1.05911	0.92011	4.43455	0.00586	-1.3561	0.58329	-2.22586	0.13604
tnfa	LOL02184	ENSDARG00000009511	EnDr	2.21909	0.42343	1.12869	0.90377	1.01437	0.99132	4.19818	0.13862	1.1165	0.91737	2.03224	0.58672	-1.53595	0.58528	-2.58419	0.27048	1.77889	0.47443	13.1462	0.0002	2.79308	0.14904	3.28443	0.29023	2.45958	0.12681	-1.03569	0.94437	1.08884	0.82942	4.695	0.00802	-1.24137	0.72712	-1.41493	0.5789
tnfa	LOL02188	ENSDARG00000009511	EnDr	-1.12204	0.48707	1.04608	0.78829	-1.1193	0.49393	1.35825	0.04549	1.4184	0.0232	1.2196	0.18995	1.35424	0.04102	-1.08434	0.57368	1.4781	0.00862	-1.11112	0.46466	-1.16733	0.28657	1.09434	0.56381	-1.02963	0.83728	-1.25744	0.12593	-1.2968	0.06849	1.32655	0.05545	1.18376	0.25404	-1.06925	0.65423
tnfa	LOL02182	ENSDARG00000009511	EnDr	1.08604	0.94984	1.08604	0.94965	-1.32563	0.78466	1.66807	0.6529	-1.58406	0.69145	-1.37471	0.78924	1	1	-3.40562	0.32854	1	1	2.6594	0.49033	-4.55129	0.2807	1	1	4.45045	0.06557	-1.40666	0.67289	-1.48645	0.62763	3.86679	0.31351	-2.67238	0.53057	1.77751	0.66353
tnfa	LOL02183	ENSDARG00000009511	EnDr	1	1	1	1	1	1	1.59736	0.72841	1.59736	0.72418	1.59736	0.7266	1.83984	0.69001	2.13896	0.46458	1.3835	0.79791	4.70657	0.22145	-1.66638	0.72599	1	1	11.0543	3.79222e-07	-1.23352	0.72572	-1	1	3.2454	0.36285	1	1	1	1
tnfa	LOL02185	ENSDARG00000009511	EnDr	1	1	2.05794	0.59907	1	1	2.5963	0.3449	-1.27895	0.82817	1.14689	0.91684	-1.35603	0.84123	-1.72229	0.54452	-1.35603	0.80838	1	1	-170.447	6e-05	1	1	2.59783	0.04692	-1	1	-1	1	2.56214	0.41456	-2.48186	0.54838	1	1
tnfa	LOL01560	ENSDARG00000009511	EnDr	1	1	1	1	1	1	1	1	1	1	1	1	1	1	1	1	-1.6125	0.73093	1	1	1	1	1	1	3.4332	0.03553	-1	1	-1	1	1.46163	0.76547	-2.44681	0.56201	1	1
tnfa	LOL02186	ENSDARG00000009511	EnDr	-1.36751	0.77005	1.04197	0.97495	1.04197	0.97479	3.69617	0.00928	1.00389	0.99745	1.37641	0.47284	1.11868	0.94095	-1.08351	0.94606	1.11868	0.93646	2.51194	0.46799	1	1	1	1	2.07866	0.11552	1.35595	0.54696	1.38298	0.59527	1.39608	0.79502	2.00208	0.58012	2.6814	0.4345
tnfa	LOL02187	ENSDARG00000009511	EnDr	1	1	1	1	1.22355	0.88389	2.21568	0.49259	1	1	1	1	1	1	1	1	1	1	1	1	1	1	1	1	2.90585	0.06689	1.09778	0.88414	-1	1	1.12792	0.9281	1	1	1	1
tnfaip2b	LOLS01389	ENSDARG00000058160	EnDr	1.16352	0.3218	-1.45943	0.01466	-1.36884	0.03665	1.35952	0.04129	-1.40981	0.03478	1.13038	0.42892	-1.07542	0.64948	-1.53449	0.00855	1.42021	0.02148	7.74885	2.58644e-31	-1.01453	0.9286	-1.26618	0.19184	9.32722	4.12365e-23	-1.32533	0.34441	-1.03751	0.88936	3.09559	4.23726e-12	-2.82243	1.6631e-10	-1.85297	3e-05
tnfaip2b	LOL02255	ENSDARG00000058160	EnDr	8.29145	3e-05	10.6631	3.18481e-06	-1.53275	0.42805	1.26943	0.12765	-1.20818	0.22233	-1.75437	0.02628	1.22923	0.50113	1.26544	0.16778	3.10365	4.07605e-10	7.72568	3.39088e-10	4.87924	4.69217e-07	4.59812	0.00011	4.56191	4.10898e-09	1.33544	0.08595	-1.11687	0.59436	3.5202	1.65953e-07	2.78119	8.03315e-07	-1.62623	0.0985
tnfaip2b	LOL02256	ENSDARG00000058160	EnDr	2.07141	0.18092	1.56406	0.42792	3.43911	0.02625	1.01062	0.95158	1.06786	0.7363	1.06499	0.86839	1.00579	0.99129	1.539	0.35408	3.85665	0.00959	3.84942	0.08038	1.37439	0.68792	1.94881	0.37891	2.83441	0.00329	1.50581	0.1012	-1.2593	0.39995	2.02718	0.03578	1.43857	0.2916	-1.04171	0.90802
tnfaip2b	LOL02253	ENSDARG00000058160	EnDr	1.40231	0.81132	1	1	2.06979	0.59654	1.39127	0.79533	-1.34376	0.78775	1.39127	0.80275	1	1	-1.93615	0.60832	1	1	3.55115	0.33432	1	1	1	1	3.16345	0.05911	-1.40768	0.60079	-1.22906	0.74739	3.6434	0.31164	1	1	1	1
tnfaip2b	LOL02258	ENSDARG00000058160	EnDr	1	1	1	1	1	1	1	1	1	1	1	1	1	1	1	1	1	1	1.988	0.60899	1	1	1	1	-1	1	-1	1	-1	1	1	1	1	1	1	1
tnfaip2b	LOL01570	ENSDARG00000058160	EnDr	1	1	1	1	1	1	1	1	1	1	1	1	-1.05976	0.96209	1.48609	0.74253	-1.09549	0.94799	1	1	1	1	1	1	-1	1	-1	1	-1	1	1	1	1	1	1	1	3.96031	1.10772e-07
tnfb	LOL04302	ENSDARG00000013598	EnDr	-1.2447	0.40907	-1.3071	0.30933	-1.01333	0.96132	-1.90505	0.00093	-1.44041	0.04618	-1.2025	0.29836	-1.61999	0.01162	1.00033	0.99845	-2.03332	0.00034	3.19281	2.7267e-13	1.02112	0.90253	-1.13286	0.48245	3.08299	1.47771e-09	1.06777	0.72098	1.17289	0.4629	4.0997	2.29382e-19	1.19641	0.22934	1.06393	0.67905
tnfb	LOL04303	ENSDARG00000013598	EnDr	-1.21297	0.4643	1.02693	0.9223	1.11113	0.70242	-1.29464	0.18755	-1.48481	0.04917	-1.08307	0.67551	-1.63067	0.01656	-1.11541	0.55373	-1.61411	0.01805	3.7074	2.20362e-15	1.16494	0.3847	1.03809	0.84038	3.9249	1.49021e-19	1.10527	0.51791	1.34215	0.14919	4.08174	2.64621e-19	1.08685	0.59913	1.21184	0.21743
tnfb	MAD_Dr_004_181888-1	ENSDARG00000013598	EnDr	-1.50745	0.13226	-1.12943	0.66719	-1.07051	0.81115	-2.96797	3.41589e-06	-1.4114	0.07966	-1.15536	0.44815	-2.42862	4e-05	-1.05098	0.77879	-2.29888	0.0001	3.43703	4.08105e-14	-1.03074	0.86541	-1.22192	0.2946	4.01242	1.48087e-13	1.21164	0.10548	1.21046	0.3759	3.95246	1.16568e-18	-1.1875	0.28756	1.39413	0.02945
tnfb	LOL01466	ENSDARG00000013598	EnDr	-1.28464	0.33572	-1.05917	0.82981	1.10946	0.70474	-1.49715	0.03785	-1.30043	0.16365	-1.08424	0.6604	-1.36562	0.11489	-1.0158	0.92747	-1.96159	0.00082	3.22289	2.56372e-13	-1.07501	0.67439	-1.30075	0.15811	3.4366	3.21094e-13	1.04505	0.79837	1.55762	0.054	3.96536	1.96551e-18	1.13951	0.38316	-1.01089	0.94262
tnfb	LOL05282	ENSDARG00000013598	EnDr	-1.29901	0.31377	-1.08719	0.75356	1.15519	0.60094	-2.00664	0.00056	-1.21555	0.28177	1.04354	0.80832	-1.65515	0.01058	-1.0621	0.72749	-2.08389	0.00027	2.73036	1.22095e-10	-1.13553	0.44972	-1.04344	0.80713	3.7448	1.22885e-12	1.27297	0.11302	1.38394	0.17819	3.74404	2.50311e-17	1.05961	0.69787	1.01067	0.94326
tnfb	LOL01975	ENSDARG00000013598	EnDr	-1.15407	0.60936	1.13929	0.65501	1.25733	0.43972	-2.04281	0.00344	1.02465	0.9073	1.20209	0.37144	-1.68113	0.02219	-1.17119	0.42668	-2.04365	0.00171	3.35479	2.21709e-12	1.21839	0.28751	-1.27361	0.31146	5.10204	1.46559e-10	1.20169	0.47379	1.26897	0.35312	3.78753	1.00235e-16	-1.12859	0.49112	1.40893	0.03338
tnfb	MAD_Dr_004_181337-1	ENSDARG00000013598	EnDr	-1.40108	0.19917	-1.05433	0.8464	1.00804	0.97683	-1.54884	0.02291	-1.31513	0.14046	-1.08349	0.65606	1.06361	0.72378	-1.22811	0.25933	-1.85451	0.00206	3.42827	4.38577e-14	1.15467	0.40961	-1.13877	0.48789	4.07126	2.01357e-15	1.18581	0.2868	1.18239	0.36158	3.31183	4.36325e-15	-1.05488	0.73467	1.15176	0.35795
tnfb	LOL04304	ENSDARG00000013598	EnDr	-1.46064	0.16249	-1.04658	0.87249	-1.01146	0.9681	-1.73896	0.0051	-1.4439	0.05281	-1.00219	0.99022	-1.89893	0.00075	-1.25348	0.19149	-1.81648	0.00172	3.63115	9.3555e-16	1.04458	0.79929	-1.01904	0.9165	3.94568	1.15088e-29	1.12382	0.2149	1.25086	0.38463	3.1735	2.70107e-14	1.0556	0.7179	1.06403	0.67677
tnfb	LOL04305	ENSDARG00000013598	EnDr	-1.17962	0.55544	1.04594	0.8764	1.12797	0.68012	1.03022	0.86825	-1.34458	0.11941	1.16673	0.39151	-2.50347	6.16644e-06	-1.32596	0.09924	-1.82738	0.00131	2.81066	7.47317e-11	1.14104	0.42523	-1.06559	0.74197	3.8021	5.72063e-20	-1.13778	0.28654	1.1866	0.21773	3.02407	4.9431e-13	-1.04002	0.79793	1.01661	0.91232
tnfb	LOL04306	ENSDARG00000013598	EnDr	-1.47472	0.12462	1.02751	0.91938	1.03343	0.90247	-2.32412	5e-05	-1.56859	0.01743	-1.23089	0.2546	-1.99379	0.00054	-1.53451	0.01538	-2.0427	0.00021	3.1444	1.92676e-12	1.02313	0.89634	-1.17584	0.38571	4.20926	4.79589e-14	1.16115	0.31908	1.42844	0.07393	2.86513	3.48964e-12	-1.24796	0.16662	1.26379	0.12204
tnfb	LOL04308	ENSDARG00000013598	EnDr	-1.67044	0.04716	-1.13015	0.65352	1.55117	0.13875	1.50235	0.01498	-1.62096	0.01259	1.01554	0.93352	1.06109	0.80425	1.06345	0.7175	-1.07777	0.73147	1.93254	0.0001	-1.33553	0.10668	1.15709	0.55762	2.47742	3e-05	1.07622	0.70451	1.48655	0.19919	2.50351	1.16314e-08	-1.20319	0.28487	-1.06313	0.7076
tnfb	LOL04309	ENSDARG00000013598	EnDr	-1.89456	0.01056	1.08033	0.77853	1.32768	0.31529	-2.20534	0.0019	-1.44895	0.09766	1.32234	0.18474	-1.38588	0.17768	1.10613	0.59916	1.33731	0.21853	2.00658	0.00013	-1.19968	0.35538	1.08491	0.85264	2.61628	0.00046	-1.14122	0.56442	1.37761	0.29036	2.55068	4.10025e-08	1.03063	0.88725	-1.1207	0.50412
tnfb	LOL04307	ENSDARG00000013598	EnDr	-1.0383	0.8934	1.27024	0.41409	-1.07144	0.80467	1.40758	0.05938	1.14905	0.45506	2.01801	0.00024	1.15629	0.5174	1.64995	0.00628	1.90818	0.00106	1.67524	0.00294	1.14268	0.44827	-1.03568	0.88035	2.92439	2.55478e-09	-1.14202	0.13531	-1.20345	0.12998	1.56601	0.00651	-1.05179	0.77631	-1.02118	0.89777
tnfb	A_15_P115887	ENSDARG00000013598	EnDr	1	1	1	1	1	1	-1.2696	0.85899	1.8002	0.67894	1.8002	0.6793	-5.28879	0.10171	1.15271	0.89503	2.55389	0.51759	1	1	1	1	1	1	-1	1	-5.46589	0.03328	-2.32799	0.32673	1	1	1	1	1	1	1.58483	1	0.0659
zgc:174917	MAD_Dr_004_176544-1	ENSDARG00000073820	EnDr	-1.39363	0.3368	1.00607	0.98612	21.0261	4.77127e-23	-1.00812	0.97239	-1.34236	0.22977	-4.39953	9.82103e-06	-1.22136	0.26632	1.24615	0.17849	1.4237	0.03248	4.21053	5.06193e-18	-1.21017	0.30309	1.41766	0.05141	14.084	0	1.78833	0.01892	2.72187	1.96993e-12	5.02226	1.2282e-21	2.1328	3.09103e-07	-1.2331	0.16217
zgc:174917	A_15_P102299	ENSDARG00000073820	EnDr	-1.46958	0.72334	-1.54613	0.69597	1	1	1.8055	0.09735	1.72022	0.23043	-1.25205	0.80771	5.47799	0.04705	4.69286	0.00234	15.9889	1.24693e-09	1.77681	0.54739	1.71555	0.57221	-1.81039	0.59574	8.64914	9.1557e-09	1.73653	0.16469	1.76272	0.24673	4.89007	0.16508	1.40808	0.76082	-1.11569	0.93501	4.29262	1.33885e-16
