# Supplementary material for: A zebrafish high throughput screening system used for Staphylococcus epidermidis infection marker discovery
Source: BMC Genomics. 2013 Apr 15;14:255. doi: 10.1186/1471-2164-14-255 (PMC3638012; doi:10.1186/1471-2164-14-255)
Supplement: Additional file 6 — Unigene clusters and ENSEMBL codes as specified in the raw data table for M. marinum infection. [file 1471-2164-14-255-S6.xlsx]

## Sheet: Sheet1
Gene	Sequence code	PathVisio link file	Pathvisio Code	Micro-array Fold Change	Micro-array P-value	RNAseq Fold Change	RNAseq adjusted P-value
hsp70.3	A_15_P103668	ENSDARG00000021924	EnDr	3.22537	0	3.43481	4.66873e-07
hsp70.3	A_15_P110618	ENSDARG00000021924	EnDr	2.90127	0
hsp70.3	LOLS01052	ENSDARG00000021924	EnDr	2.61054	0
hsp70.3	LOLT00155	ENSDARG00000021924	EnDr	3.05425	0
hsp70.3	MAD_Dr_004_146315-1	ENSDARG00000021924	EnDr	1	1
hsp70.3	MAD_Dr_004_152836-1	ENSDARG00000021924	EnDr	1.84013	6.12544e-10
hsp47	A_15_P100253	ENSDARG00000019949	EnDr	2.56174	3.88303e-25	3.76615	1.1418e-07
hsp47	A_15_P100880	ENSDARG00000019949	EnDr	2.42332	3.26061e-10
hsp47	A_15_P103774	ENSDARG00000019949	EnDr	2.0365	1.28933e-07
hsp47	A_15_P106877	ENSDARG00000019949	EnDr	2.47867	5.07834e-30
hsp47	LOLS00058	ENSDARG00000019949	EnDr	2.47604	3.11288e-25
hsp47	MAD_Dr_004_100238-1	ENSDARG00000019949	EnDr	3.09186	1.41316e-12
hsp47	MAD_Dr_004_104506-1	ENSDARG00000019949	EnDr	2.36234	0.00027
hsp47	MAD_Dr_004_116535-1	ENSDARG00000019949	EnDr	1.41053	0.01502
hsp47	MAD_Dr_004_158358-1	ENSDARG00000019949	EnDr	2.4893	1.42953e-13
hsp47	MAD_Dr_004_158916-1	ENSDARG00000019949	EnDr	2.18088	6.05152e-15
hsp47	MAD_Dr_004_159521-1	ENSDARG00000019949	EnDr	2.28401	5.44414e-13
hsp47	MAD_Dr_004_160107-1	ENSDARG00000019949	EnDr	2.41259	6.6619e-20
hsp47	MAD_Dr_004_160643-1	ENSDARG00000019949	EnDr	2.40372	1.15143e-15
hsp47	MAD_Dr_004_688564-1	ENSDARG00000019949	EnDr	1.53898	2e-05
hsp70.1	LOLS00898	ENSDARG00000029688	EnDr	1.05551	0.46805	3.87212	2.25234e-08
hsp70.1	LOLS00902	ENSDARG00000029688	EnDr	2.89242	2.76172e-22
hsp70.1	LOLT00239	ENSDARG00000029688	EnDr	2.80198	2.18436e-26
hsp70.1	MAD_Dr_004_141133-1	ENSDARG00000029688	EnDr	2.45871	5.6302e-17
hsp70.1	MAD_Dr_004_142280-1	ENSDARG00000029688	EnDr	3.1131	1.7778e-26
hsp70.1	MAD_Dr_004_153052-1	ENSDARG00000029688	EnDr	1.20623	0.27056
hsp70.1	MAD_Dr_004_182770-1	ENSDARG00000029688	EnDr	2.07951	1.16894e-06
hsp70l	MAD_Dr_004_141134-1	ENSDARG00000055723	EnDr	2.44769	3.54204e-18	3.46468	1.68872e-07
Cfb	A_15_P107518	ENSDARG00000055278	EnDr	2.30487	0	2.0553	0.0243485
Cfb	LOLS00451	ENSDARG00000055278	EnDr	2.20347	4.57532e-11
Cfb	LOLT00223	ENSDARG00000055278	EnDr	2.47678	3.92025e-11
Cfb	MAD_Dr_004_150539-1	ENSDARG00000055278	EnDr	3.19483	8.14123e-21
Cfb	MAD_Dr_004_151898-1	ENSDARG00000055278	EnDr	2.3101	3.6714e-43
Cfb	MAD_Dr_004_152607-1	ENSDARG00000055278	EnDr	2.22521	1.48916e-10
c3a	LOLS00181	ENSDARG00000012694	EnDr	2.01035	4.92525e-08	2.28239	0.0134062
c3a	LOLS04560	ENSDARG00000012694	EnDr	2.58122	4.20289e-23
c3a	LOLS12452	ENSDARG00000012694	EnDr	2.35589	1.6866e-11
c3a	MAD_Dr_004_156021-1	ENSDARG00000012694	EnDr	2.52327	1.15382e-16
c3a	MAD_Dr_004_158512-1	ENSDARG00000012694	EnDr	2.39159	8.95619e-12
c3c	A_15_P109234	ENSDARG00000052207	EnDr	3.85843	0	3.11115	1.99657e-06
c3c	LOLS00185	ENSDARG00000052207	EnDr	3.02132	9.2716e-15
c3c	LOLS15429	ENSDARG00000052207	EnDr	4.14779	0
c3c	LOLS15480	ENSDARG00000052207	EnDr	-1.43408	0.01304
c3c	MAD_Dr_004_146845-1	ENSDARG00000052207	EnDr	6.68706	0
c3c	MAD_Dr_004_155191-1	ENSDARG00000052207	EnDr	2.90026	6.05661e-06
c3c	MAD_Dr_004_155226-1	ENSDARG00000052207	EnDr	2.63055	0.00147
c3c	MAD_Dr_004_655824-1	ENSDARG00000052207	EnDr	4.80157	7.54615e-26
c3c	MAD_Dr_004_669316-1	ENSDARG00000052207	EnDr	2.28325	1.53172e-19
c3c	MAD_Dr_004_691884-1	ENSDARG00000052207	EnDr	2.05876	3e-05
C4A	A_15_P104518	ENSDARG00000038424	EnDr	-1.2835	0.39191	2.71843	9.78512e-05
C4A	A_15_P109004	ENSDARG00000038424	EnDr	3.91031	1.0006e-27
C4A	A_15_P109005	ENSDARG00000038424	EnDr	-1.26067	0.00026
C4A	LOLS08386	ENSDARG00000038424	EnDr	3.71939	0
C4A	LOLS14493	ENSDARG00000038424	EnDr	1.04035	0.39226
C4A	MAD_Dr_004_153514-1	ENSDARG00000038424	EnDr	4.01914	0
mmp9	A_15_P103191	ENSDARG00000042816	EnDr	3.52134	6.41299e-12	4.79631	1.0066e-11
mmp9	A_15_P114154	ENSDARG00000042816	EnDr	3.34888	1.40293e-08
mmp9	LOL01069	ENSDARG00000042816	EnDr	3.76063	2.82263e-08
mmp9	LOL01609	ENSDARG00000042816	EnDr	2.03343	0.00017
mmp9	LOL02513	ENSDARG00000042816	EnDr	3.50509	4.14304e-09
mmp9	LOL02514	ENSDARG00000042816	EnDr	3.78691	1.12511e-09
mmp9	LOL02515	ENSDARG00000042816	EnDr	3.1808	2.33478e-07
mmp9	LOL02516	ENSDARG00000042816	EnDr	2.77114	4e-05
mmp9	LOL02517	ENSDARG00000042816	EnDr	3.77465	1.20796e-07
mmp9	LOL02518	ENSDARG00000042816	EnDr	3.52393	1.64068e-11
mmp9	LOL02519	ENSDARG00000042816	EnDr	3.61797	5.94549e-07
mmp9	LOL02520	ENSDARG00000042816	EnDr	4.22879	6.29634e-15
mmp9	LOL04917	ENSDARG00000042816	EnDr	3.44084	9.61239e-09
mmp9	LOLS08196	ENSDARG00000042816	EnDr	3.54582	7.18212e-12
mmp9	LOLT00153	ENSDARG00000042816	EnDr	3.35791	2.21965e-08
mmp9	MAD_Dr_004_121654-1	ENSDARG00000042816	EnDr	-1.0188	0.94564
mmp9	MAD_Dr_004_132397-1	ENSDARG00000042816	EnDr	2.53509	2.20637e-11
mmp9	MAD_Dr_004_146121-1	ENSDARG00000042816	EnDr	3.34866	2.08838e-10
mmp13a	A_15_P101853	ENSDARG00000012395	EnDr	3.53021	4.13305e-16	4.87581	1.85369e-07
mmp13a	A_15_P104877	ENSDARG00000012395	EnDr	3.39917	3.99589e-38
mmp13a	A_15_P111889	ENSDARG00000012395	EnDr	1.123	0.77966
mmp13a	LOLS03203	ENSDARG00000012395	EnDr	4.23482	2.9814e-36
mmp13a	LOLS14856	ENSDARG00000012395	EnDr	3.58795	1.70751e-35
mmp13a	MAD_Dr_004_166869-1	ENSDARG00000012395	EnDr	2.42492	5.02503e-11
mmp13a	MAD_Dr_004_170500-1	ENSDARG00000012395	EnDr	2.62365	6.40699e-11
mmp13a	MAD_Dr_004_501025-1	Dr.81475	U	2.93836	1.16281e-19
timp2b	A_15_P118309	ENSDARG00000075261	EnDr	2.33316	7.62385e-11	3.19293	1.58127e-05
timp2b	LOLS14573	ENSDARG00000075261	EnDr	2.70603	3.65985e-17
timp2b	MAD_Dr_004_132119-1	ENSDARG00000075261	EnDr	2.42052	3.27465e-28
timp2b	MAD_Dr_004_144233-1	ENSDARG00000075261	EnDr	1.59248	5e-05
timp2b	MAD_Dr_004_144384-1	ENSDARG00000075261	EnDr	1.82134	3.76661e-10
timp2b	MAD_Dr_004_144413-1	ENSDARG00000075261	EnDr	2.69235	7.58894e-08
timp2b	MAD_Dr_004_633531-1	ENSDARG00000075261	EnDr	-1.01394	0.9198
timp2b	MAD_Dr_004_689404-1	ENSDARG00000075261	EnDr	1.34419	0.15122
timp2b	MAD_Dr_004_690468-1	ENSDARG00000075261	EnDr	1.27322	3e-05
timp2b	MAD_Dr_004_691904-1	ENSDARG00000075261	EnDr	1.3947	0.51493
timp2b	MAD_Dr_004_723202-1	ENSDARG00000075261	EnDr	1.34584	0.07096
timp4b	MAD_Dr_004_188358-1	Dr.85954	U	1.29486	0.18983
HPX (1 of 2)	A_15_P109815	ENSDARG00000051912	EnDr	9.22906	0	4.95182	1.78276e-11
HPX (1 of 2)	LOLS14134	ENSDARG00000051912	EnDr	4.42507	0
HPX (1 of 2)	MAD_Dr_004_129195-1	ENSDARG00000051912	EnDr	3.94288	2.84779e-31
HPX (1 of 2)	MAD_Dr_004_177100-1	ENSDARG00000051912	EnDr	5.29845	0
HPX (1 of 2)	MAD_Dr_004_177930-1	ENSDARG00000051912	EnDr	5.73699	4.45138e-12
HPX (1 of 2)	MAD_Dr_004_702654-1	ENSDARG00000051912	EnDr	1.98822	0.00098
saa	A_15_P107782	ENSDARG00000045999	EnDr	2.40282	0.00783	5.04378	0.513851
saa	A_15_P120326	ENSDARG00000045999	EnDr	1	1
saa	LOLS05345	ENSDARG00000045999	EnDr	4.14289	2.33988e-09
saa	MAD_Dr_004_114599-1	ENSDARG00000045999	EnDr	3.6084	0
saa	MAD_Dr_004_118080-1	ENSDARG00000045999	EnDr	2.64725	1.22021e-08
hbz	A_15_P108777	ENSDARG00000045142	EnDr	-4.03656	6.14756e-34	-3.11605	0.61846
hbz	MAD_Dr_004_122486-1	ENSDARG00000045142	EnDr	-4.56299	2e-05
ctsl1b	A_15_P103347	Dr.25683	U	1	1
ctsl1b	A_15_P109492	Dr.25683	U	1.48033	0.54707
ctsl1b	A_15_P113063	Dr.25683	U	-5.45009	1.59597e-24
ctsl1b	A_15_P113488	Dr.25683	U	-2.62762	0.13254
ctsl1b	A_15_P115802	Dr.25683	U	-7.78231	0
ctsl1b	A_15_P119178	Dr.25683	U	-1.89158	0.2008
ctsl1b	A_15_P119516	Dr.25683	U	-6.89956	1.23595e-42
ctsl1b	LOLS00407	Dr.25683	U	-9.47467	0
ctsl1b	MAD_Dr_004_139103-1	ENSDARG00000039173	EnDr	-4.62448	0.00317	0	1
ctsl1b	MAD_Dr_004_139104-1	ENSDARG00000039173	EnDr	1.12315	0.18011
ctsl1b	MAD_Dr_004_141690-1	ENSDARG00000039173	EnDr	-8.35902	0
ccl20l	MAD_Dr_004_123297-1	Dr.111383	U	2.93215	0
cxcl-c1c	LOLO1777	ENSDARG00000075045	EnDr	4.48443	0	5.11688	0.0112529
cxcl-c1c	LOLO1778	ENSDARG00000075045	EnDr	3.38806	6.88368e-13
cxcl-c1c	LOLO1779	ENSDARG00000075045	EnDr	3.94676	5.15337e-23
cxcl-c1c	LOLO1780	ENSDARG00000075045	EnDr	5.25234	7.44912e-33
cxcl-c1c	LOLO1781	ENSDARG00000075045	EnDr	3.23233	4.72376e-11
cxcl-c1c	LOLO1782	ENSDARG00000075045	EnDr	1.47663	0.3888
cxcl-c1c	MAD_Dr_004_105883-1	ENSDARG00000075045	EnDr	1.67809	0.10576
cxcl-c1c	MAD_Dr_004_122830-1	ENSDARG00000075045	EnDr	3.63256	2.32273e-27
cxcl-c1c	MAD_Dr_004_187062-1	ENSDARG00000075045	EnDr	4.22804	0
cxcl-c1c	MAD_Dr_004_503313-1	ENSDARG00000075045	EnDr	3.75819	5.19998e-20
ccl-c2e	LOLO1729	Dr.113952	U	1	1
ccl-c2e	LOLO1730	Dr.113952	EnDr	8.90634	0
ccl-c2e	MAD_Dr_004_106661-1	Dr.113952	U	1	1
ccl-c2e	MAD_Dr_004_106903-1	Dr.113952	U	5.73154	1.76439e-19
ccl-c2e	MAD_Dr_004_134390-1	Dr.113952	U	6.8062	4.15036e-23
ccl20	A_15_P117564	Dr.133624	U	1.70168	1.73588e-15
ccl20	LOLO1741	Dr.133624	U	2.03522	1.32657e-32
ccl20	LOLO1742	Dr.133624	U	1.47652	0.04133
ccl20	LOLO1743	Dr.133624	U	1.87037	0.11115
ccl20	LOLO1744	Dr.133624	U	1.15765	0.78066
ccl20	LOLO1745	Dr.133624	U	1.07686	0.87338
ccl20	LOLO1746	Dr.133624	U	1	1
ccl20	MAD_Dr_004_140877-1	Dr.133624	U	2.44101	6.12485e-10
ccl20	MAD_Dr_004_197205-1	Dr.133624	U	1	1
tnfa	A_15_P103303	ENSDARG00000009511	EnDr	2.98374	2.57532e-07	4.3859	1
tnfa	LOL01019	ENSDARG00000009511	EnDr	5.38533	3.47544e-12
tnfa	LOL01560	ENSDARG00000009511	EnDr	-1.19039	0.69776
tnfa	LOL02181	ENSDARG00000009511	EnDr	5.51677	7.71957e-10
tnfa	LOL02182	ENSDARG00000009511	EnDr	2.52152	0.0002
tnfa	LOL02183	ENSDARG00000009511	EnDr	6.95057	3.09769e-08
tnfa	LOL02184	ENSDARG00000009511	EnDr	9.5601	2.1782e-21
tnfa	LOL02185	ENSDARG00000009511	EnDr	1.62569	0.09418
tnfa	LOL02186	ENSDARG00000009511	EnDr	3.15696	0.0027
tnfa	LOL02187	ENSDARG00000009511	EnDr	2.10409	0.0903
tnfa	LOL02188	ENSDARG00000009511	EnDr	1.42878	7e-05
tnfa	LOL04868	ENSDARG00000009511	EnDr	5.11102	4.33897e-11
tnfa	MAD_Dr_004_184599-1	ENSDARG00000009511	EnDr	4.15771	2.95332e-11
tnfa	MAD_Dr_004_187405-1	ENSDARG00000009511	EnDr	2.26332	4.19679e-10
tnfa	MAD_Dr_004_187978-1	ENSDARG00000009511	EnDr	2.64929	0.00776
il1b	A_15_P120176	ENSDARG00000005419	EnDr	2.69899	0.00046
il1b	LOL01008	ENSDARG00000005419	EnDr	2.81909	5.318e-06
il1b	LOL01549	ENSDARG00000005419	EnDr	3.95628	8e-05
il1b	LOL02098	ENSDARG00000005419	EnDr	2.71029	0.00012
il1b	LOL02099	ENSDARG00000005419	EnDr	3.24218	1.04774e-16
il1b	LOL02100	ENSDARG00000005419	EnDr	2.80237	0.00032
il1b	LOL02101	ENSDARG00000005419	EnDr	4.45944	8.11256e-16
il1b	LOL02102	ENSDARG00000005419	EnDr	3.01239	1.57936e-12
il1b	LOL02103	ENSDARG00000005419	EnDr	2.42419	0.00049
il1b	LOL02104	ENSDARG00000005419	EnDr	2.06468	8.74642e-24
il1b	LOL02105	ENSDARG00000005419	EnDr	3.28207	0.00054
il1b	LOL04857	ENSDARG00000005419	EnDr	2.53668	2.92256e-33
il1b	MAD_Dr_004_167345-1	ENSDARG00000005419	EnDr	1.88995	0.11337
il8	LOL01600	Dr.92011	U	1.12601	0.62075
il8	LOL02466	Dr.92011	U	1.68395	8.78437e-09
il8	LOL02467	Dr.92011	U	2.38199	0.00011
il8	LOL02468	Dr.92011	U	2.86354	1.61499e-07
il8	LOLO1759	Dr.92011	U	1.47676	0.0002
il8	LOLO1760	Dr.92011	U	1.56054	4.46896e-12
il8	LOLO1761	Dr.92011	U	1	1
il8	LOLO1762	Dr.92011	U	1.8483	0.35244
il8	LOLO1763	Dr.92011	U	1.6978	0.0617
il8	LOLO1764	Dr.92011	U	1.85366	0.12316
il8	MAD_Dr_004_111616-1	Dr.92011	U	-1.31166	0.57931
il12a	A_15_P100549	ENSDARG00000038878	EnDr	1	1	1.09647	1
il12a	A_15_P108033	ENSDARG00000038878	EnDr	1	1
il12a	LOL01009	ENSDARG00000038878	EnDr	-1.12858	0.29307
il12a	LOL01550	ENSDARG00000038878	EnDr	1	1
il12a	LOL02106	ENSDARG00000038878	EnDr	1.17282	0.59918
il12a	LOL02107	ENSDARG00000038878	EnDr	2.33266	0.2259
il12a	LOL02108	ENSDARG00000038878	EnDr	1.25186	0.00172
il12a	LOL02109	ENSDARG00000038878	EnDr	1.08013	0.46788
il12a	LOL02110	ENSDARG00000038878	EnDr	1.15914	0.66453
il12a	LOL02111	ENSDARG00000038878	EnDr	2.72947	0.0002
il12a	LOL02112	ENSDARG00000038878	EnDr	1.15445	0.16553
il12a	LOL02113	ENSDARG00000038878	EnDr	-1.18282	0.39184
il12a	LOL04858	ENSDARG00000038878	EnDr	1.24401	0.06504
il12a	MAD_Dr_004_192218-1	ENSDARG00000038878	EnDr	1.12763	0.28637
il12a	MAD_Dr_004_194277-1	ENSDARG00000038878	EnDr	1.1041	0.39064
tnfb	A_15_P115887	ENSDARG00000013598	EnDr	-1.90309	0.22454	1.25311	1
tnfb	LOL01466	ENSDARG00000013598	EnDr	1.42098	0.01548
tnfb	LOL01975	ENSDARG00000013598	EnDr	1.72717	0.01498
tnfb	LOL04302	ENSDARG00000013598	EnDr	1.51565	1.32844e-32
tnfb	LOL04303	ENSDARG00000013598	EnDr	1.66581	0.0001
tnfb	LOL04304	ENSDARG00000013598	EnDr	1.08079	0.38351
tnfb	LOL04305	ENSDARG00000013598	EnDr	1.80475	0.03416
tnfb	LOL04306	ENSDARG00000013598	EnDr	1.72705	0.0055
tnfb	LOL04307	ENSDARG00000013598	EnDr	1.46162	0.41165
tnfb	LOL04308	ENSDARG00000013598	EnDr	1.79021	0.00016
tnfb	LOL04309	ENSDARG00000013598	EnDr	1.76009	0.004
tnfb	LOL05282	ENSDARG00000013598	EnDr	1.45549	2.01573e-10
tnfb	MAD_Dr_004_181337-1	ENSDARG00000013598	EnDr	1.52687	3.15984e-06
tnfb	MAD_Dr_004_181888-1	ENSDARG00000013598	EnDr	1.60799	3.0106e-06
socs3a	A_15_P119415	ENSDARG00000025428	EnDr	2.09065	0	2.91543	0.000132765
socs3a	LOLS10269	ENSDARG00000025428	EnDr	2.22235	1.80567e-23
socs3a	MAD_Dr_004_161385-1	ENSDARG00000025428	EnDr	2.12413	3.10044e-39
socs3a	MAD_Dr_004_161828-1	ENSDARG00000025428	EnDr	2.08947	1.31405e-30
socs3a	MAD_Dr_004_162047-1	ENSDARG00000025428	EnDr	2.20348	4.27329e-31
socs3b	MAD_Dr_004_502934-1	Dr.81607	U	2.33425	4.31393e-13	2.26369	0.008741
socs3b	A_15_P116605	ENSDARG00000026611	EnDr	1.67399	1.35981e-06
socs3b	LOLS04094	ENSDARG00000026611	EnDr	1.58757	8.88764e-08
socs3b	MAD_Dr_004_159170-1	ENSDARG00000026611	EnDr	2.07123	1.64704e-13
itln3	A_15_P102047	ENSDARG00000003523	EnDr	7.62514	0	6.92772	1.1418e-07
itln3	MAD_Dr_004_180230-1	ENSDARG00000003523	EnDr	8.86302	0
lgals9l1	A_15_P103740	ENSDARG00000025903	EnDr	2.11119	1.72618e-07	1.01585	1
lgals9l1	LOL01023	ENSDARG00000025903	EnDr	1.28238	0.04026
lgals9l1	LOL01564	ENSDARG00000025903	EnDr	3.08578	3.87556e-08
lgals9l1	LOL02207	ENSDARG00000025903	EnDr	2.5363	1.15154e-13
lgals9l1	LOL02208	ENSDARG00000025903	EnDr	1.98002	2.01443e-10
lgals9l1	LOL02209	ENSDARG00000025903	EnDr	2.20116	2.6167e-08
lgals9l1	LOL02210	ENSDARG00000025903	EnDr	2.4522	1.96585e-22
lgals9l1	LOL02211	ENSDARG00000025903	EnDr	1.37659	0.00019
lgals9l1	LOL02212	ENSDARG00000025903	EnDr	1.65406	0.00313
lgals9l1	LOL02213	ENSDARG00000025903	EnDr	2.41436	5.87107e-12
lgals9l1	LOL02214	ENSDARG00000025903	EnDr	1.40345	2e-05
lgals9l1	LOL04872	ENSDARG00000025903	EnDr	1.39329	0.00631
lgals9l1	LOLC1700	ENSDARG00000025903	EnDr	1.74088	1.44311e-07
lgals9l1	LOLC1701	ENSDARG00000025903	EnDr	1.34986	5e-05
lgals9l1	LOLC1703	ENSDARG00000025903	EnDr	1.78798	4.44051e-27
lgals9l1	LOLC1704	ENSDARG00000025903	EnDr	1.98271	0.00354
lgals9l1	LOLC1706	ENSDARG00000025903	EnDr	1.49516	6.9398e-07
lgals9l1	LOLC1707	ENSDARG00000025903	EnDr	2.08946	1e-05
lgals9l1	LOLC1709	ENSDARG00000025903	EnDr	1.76941	1.98783e-08
lgals9l1	MAD_Dr_004_100234-1	ENSDARG00000025903	EnDr	1.20572	0.6705
lgals9l1	MAD_Dr_004_155308-1	ENSDARG00000025903	EnDr	2.13427	1.08882e-06
lgals9l1	MAD_Dr_004_155397-1	ENSDARG00000025903	EnDr	2.017	8.99927e-07
lgals9l1	MAD_Dr_004_156006-1	ENSDARG00000025903	EnDr	1.87278	3.78314e-14
irg1	A_15_P104179	ENSDARG00000069844	EnDr	5.35824	0	5.5509	0.000366885
irg1	A_15_P111645	ENSDARG00000069844	EnDr	5.06051	4.77037e-13
irg1	MAD_Dr_004_173651-1	ENSDARG00000069844	EnDr	3.02586	0
irg1l	A_15_P118284	ENSDARG00000062788	EnDr	2.32978	9.32595e-13	3.08433	2.4483e-05
irg1l	A_15_P119198	ENSDARG00000062788	EnDr	2.293	2.10759e-08
irg1l	LOLS03385	ENSDARG00000062788	EnDr	1.09237	0.10898
irg1l	LOLS10981	ENSDARG00000062788	EnDr	2.3271	7.44382e-23
irg1l	MAD_Dr_004_101259-1	ENSDARG00000062788	EnDr	2.59685	0.03266
irg1l	MAD_Dr_004_109085-1	ENSDARG00000062788	EnDr	2.56011	5.62395e-15
irg1l	MAD_Dr_004_120013-1	ENSDARG00000062788	EnDr	2.21375	3.99887e-11
irg1l	MAD_Dr_004_161176-1	ENSDARG00000062788	EnDr	3.25584	6.23771e-16
dram1	A_15_P111539	ENSDARG00000045561	EnDr	2.74683	1.55695e-08	1.90055	1
dram1	A_15_P113269	ENSDARG00000045561	EnDr	3.18671	4.8436e-26
dram1	MAD_Dr_004_132209-1	ENSDARG00000045561	EnDr	2.80243	7.98639e-08
dram1	MAD_Dr_004_180945-1	ENSDARG00000045561	EnDr	2.66478	1.67168e-06
dram1	MAD_Dr_004_188553-1	ENSDARG00000045561	EnDr	2.76459	9.36388e-06
tnfaip2b	LOL01570	ENSDARG00000058160	EnDr	1	1	2.37569	1
tnfaip2b	LOL02253	ENSDARG00000058160	EnDr	5.34102	4.27039e-26
tnfaip2b	LOL02255	ENSDARG00000058160	EnDr	1.26995	0.401
tnfaip2b	LOL02256	ENSDARG00000058160	EnDr	1.04417	0.22676
tnfaip2b	LOL02258	ENSDARG00000058160	EnDr	1	1
tnfaip2b	LOLS01389	ENSDARG00000058160	EnDr	4.03547	4.06377e-44
tnfaip2b	MAD_Dr_004_157327-1	ENSDARG00000058160	EnDr	3.30787	1.37105e-21
tnfaip2b	MAD_Dr_004_198328-1	ENSDARG00000058160	EnDr	2.96211	5.21986e-15
cebpb	A_15_P113920	ENSDARG00000042725	EnDr	-1.04905	0.74224	1.69611	0.414688
cebpb	A_15_P119484	ENSDARG00000042725	EnDr	-1.08806	0.89101
cebpb	LOLS03672	ENSDARG00000042725	EnDr	1.23474	7e-05
cebpb	MAD_Dr_004_170451-1	ENSDARG00000042725	EnDr	1.16057	0.20638
mpx	A_15_P102435	ENSDARG00000019521	EnDr	1.51611	0.25241	2.73367	0.000383453
mpx	A_15_P105441	ENSDARG00000019521	EnDr	-1.04774	0.67962
mpx	LOL02309	ENSDARG00000019521	EnDr	2.54719	0.00985
mpx	LOLS00298	ENSDARG00000019521	EnDr	2.59278	4.51367e-19
mpx	LOLS11548	ENSDARG00000019521	EnDr	1.40163	0.09379
mpx	LOLS14864	ENSDARG00000019521	EnDr	-1.24208	0.0025
mpx	MAD_Dr_004_142404-1	ENSDARG00000019521	EnDr	2.41526	0
mpx	MAD_Dr_004_154088-1	ENSDARG00000019521	EnDr	4.97592	2.2155e-13
mpx	MAD_Dr_004_174540-1	ENSDARG00000019521	EnDr	2.0454	0.00029
mpx	MAD_Dr_004_187216-1	ENSDARG00000019521	EnDr	1.50252	0.1341
mpx	MAD_Dr_004_196361-1	ENSDARG00000019521	EnDr	-1.46482	0.24219
mpx	LOL01577	Dr.75725	U	2.42797	0.00032
mpx	LOL02306	Dr.75725	U	2.50023	0.00536
mpx	LOL02311	Dr.75725	U	2.38703	0.04676
PLAC8.2	MAD_Dr_004_102424-1	Dr.149729	U	1.39273	0.36432
PLAC8.2	MAD_Dr_004_156323-1	Dr.149729	U	1	1
PLAC8.2	MAD_Dr_004_188250-1	Dr.149729	U	6.2957	2.31232e-09
lect2l	LOLT00393	ENSDARG00000033227	EnDr	1.07423	0.335	1.83086	0.238621
lect2l	MAD_Dr_004_111775-1	ENSDARG00000033227	EnDr	-1.01147	0.92056
atf3	A_15_P107601	ENSDARG00000007823	EnDr	1.07335	0.20076	1.25891	1
atf3	LOLG658	ENSDARG00000007823	EnDr	1.12373	0.41082
atf3	LOLG659	ENSDARG00000007823	EnDr	1.23609	0.00873
atf3	LOLG660	ENSDARG00000007823	EnDr	1.03388	0.82421
atf3	LOLO1615	ENSDARG00000007823	EnDr	1.22985	0.0052
atf3	LOLO1616	ENSDARG00000007823	EnDr	1.03542	0.77723
atf3	LOLO1617	ENSDARG00000007823	EnDr	-1.00771	0.9574
atf3	LOLS03352	ENSDARG00000007823	EnDr	-1.04629	0.60749
atf3	MAD_Dr_004_122782-1	ENSDARG00000007823	EnDr	1.02767	0.91714
atf3	MAD_Dr_004_147153-1	ENSDARG00000007823	EnDr	1	1
atf3	MAD_Dr_004_147470-1	ENSDARG00000007823	EnDr	1.08449	0.19121
atf3	MAD_Dr_004_147776-1	ENSDARG00000007823	EnDr	1.02412	0.74704
atf3	MAD_Dr_004_625058-1	ENSDARG00000007823	EnDr	1.41449	0.02593
junba	A_15_P106254	ENSDARG00000074378	U	1.18256	0.00877	2.7518	0.000274335
junba	A_15_P111786	ENSDARG00000074378	U	1.1566	0.26368
junba	A_15_P116675	ENSDARG00000074378	U	1.46229	0.00033
junba	A_15_P117758	ENSDARG00000074378	U	1.46449	8.2229e-06
junba	LOL01255	ENSDARG00000074378	U	1.51609	1e-05
junba	LOL01791	ENSDARG00000074378	U	1.11738	0.27771
junba	LOL03532	ENSDARG00000074378	U	1.3902	0.00498
junba	LOL03533	ENSDARG00000074378	U	1.61237	3.85879e-12
junba	LOL03534	ENSDARG00000074378	U	1.16754	0.00854
junba	LOL03535	ENSDARG00000074378	U	1.15783	0.19325
junba	LOL03536	ENSDARG00000074378	U	1.45546	4.76276e-09
junba	LOL03537	ENSDARG00000074378	U	1.18104	0.0407
junba	LOL03538	ENSDARG00000074378	U	1.4272	4e-05
junba	LOL03539	ENSDARG00000074378	U	1.23585	0.4076
junba	LOL05099	ENSDARG00000074378	U	1.29274	0.00207
junba	LOLG664	ENSDARG00000074378	U	1.34429	0.00402
junba	LOLG665	ENSDARG00000074378	U	1.41766	0.00057
junba	LOLG666	ENSDARG00000074378	U	1.34132	1.96799e-06
junba	MAD_Dr_004_171791-1	ENSDARG00000074378	U	1.48609	1.35232e-14
junba	MAD_Dr_004_172211-1	ENSDARG00000074378	U	1.46823	1.84096e-10
junbb	A_15_P104554	ENSDARG00000088371	U	1.00837	0.89125
junbb	LOLS14323	ENSDARG00000088371	U	1.09889	0.1865
junbb	MAD_Dr_004_167881-1	ENSDARG00000088371	U	1.12084	0.2875
irf7	A_15_P111261	ENSDARG00000045661	EnDr	1.17602	0.00157	-1.05794	1
irf7	LOLS07365	ENSDARG00000045661	EnDr	1.40244	0.00787
irf7	LOLS09434	ENSDARG00000045661	EnDr	1.04871	0.71265
irf7	MAD_Dr_004_120399-1	ENSDARG00000045661	EnDr	1.39166	0.04522
irf7	MAD_Dr_004_168904-1	ENSDARG00000045661	EnDr	1.22195	0.00462
irf1b	A_15_P104353	ENSDARG00000032768	EnDr	2.54223	2e-05	2.82284	0.0243203
irf1b	A_15_P119303	ENSDARG00000032768	EnDr	2.95625	1e-05
irf1b	LOLS02614	ENSDARG00000032768	EnDr	2.19067	0.0002
irf1b	MAD_Dr_004_134432-1	ENSDARG00000032768	EnDr	2.60976	0.00011
irf1b	MAD_Dr_004_161038-1	ENSDARG00000032768	EnDr	2.4049	1.52773e-07
irf1b	MAD_Dr_004_603751-1	ENSDARG00000032768	EnDr	1.37959	1.43262e-06
irf1b	MAD_Dr_004_713840-1	ENSDARG00000032768	EnDr	1.67228	0.17023
fabp11b	A_15_P120600	ENSDARG00000002311	EnDr	1.65096	0.11208	-3.80006	0.880487
fabp11b	MAD_Dr_004_103967-1	ENSDARG00000002311	EnDr	-3.83196	0
fabp11b	MAD_Dr_004_118182-1	ENSDARG00000002311	EnDr	-5.06587	8.96843e-22
fabp11b	A_15_P116594	Dr.90421	U	1.5277	0.34072
tyrp1b	A_15_P105449	ENSDARG00000056151	EnDr	-1.92382	0.00271	-2.3023	0.00316377
tyrp1b	A_15_P110475	ENSDARG00000056151	EnDr	-2.28667	0
tyrp1b	LOLS06766	ENSDARG00000056151	EnDr	-2.09131	0
tyrp1b	MAD_Dr_004_161185-1	ENSDARG00000056151	EnDr	-1.28012	0.0024
mb	A_15_P105476	ENSDARG00000031952	EnDr	-2.64249	2.67084e-26	-2.1491	0.0222746
mb	A_15_P107715	ENSDARG00000031952	EnDr	-2.63716	5.99735e-25
mb	A_15_P116274	ENSDARG00000031952	EnDr	-2.67734	3.18271e-31
mb	A_15_P120643	ENSDARG00000031952	EnDr	-2.62753	0
mb	LOLS05340	ENSDARG00000031952	EnDr	-3.03752	1.31428e-36
mb	MAD_Dr_004_109654-1	ENSDARG00000031952	EnDr	-2.51335	8.36032e-12
mb	MAD_Dr_004_177680-1	ENSDARG00000031952	EnDr	-3.09886	6.20371e-19
mb	MAD_Dr_004_178375-1	ENSDARG00000031952	EnDr	-2.54122	1.75319e-34
mb	MAD_Dr_004_190529-1	ENSDARG00000031952	EnDr	-1.64024	0.00024
pmelb	LOLS04334	ENSDARG00000033760	EnDr	-2.89457	1.05188e-17	-5.26308	1.0066e-11
pmelb	LOLS07261	ENSDARG00000033760	EnDr	-1.439	0.38085
pmelb	MAD_Dr_004_156132-1	ENSDARG00000033760	EnDr	-3.77906	0
gpx1b	A_15_P105098	ENSDARG00000006207	EnDr	1.55378	3.41238e-12	2.46707	0.0134822
gpx1b	A_15_P109003	ENSDARG00000006207	EnDr	1.36139	2e-05
gpx1b	A_15_P116638	ENSDARG00000006207	EnDr	1.37078	0.03355
gpx1b	LOLS09658	ENSDARG00000006207	EnDr	1.2787	0.04045
gpx1b	MAD_Dr_004_192494-1	ENSDARG00000006207	EnDr	1.32993	0.01385
gpx1b	MAD_Dr_004_198117-1	ENSDARG00000006207	EnDr	1.52749	0.00045
ch25h	A_15_P100983	ENSDARG00000045190	EnDr	1.60125	0.02564	5.11688	1
ch25h	A_15_P102884	ENSDARG00000045190	EnDr	1.31272	0.20481
ch25h	LOLO1542	ENSDARG00000045190	EnDr	1.04404	0.87323
ch25h	LOLO1543	ENSDARG00000045190	EnDr	-1.05768	0.8246
ch25h	LOLO1544	ENSDARG00000045190	EnDr	1.12597	0.69479
ch25h	LOLS02251	ENSDARG00000045190	EnDr	1.11258	0.34401
ch25h	LOLS16399	ENSDARG00000045190	EnDr	1.75629	2.52804e-15
ch25h	MAD_Dr_004_184919-1	ENSDARG00000045190	EnDr	1.01047	0.89973
ch25h	MAD_Dr_004_185260-1	ENSDARG00000045190	EnDr	1.67062	1.23433e-07
ch25h	MAD_Dr_004_185457-1	ENSDARG00000045190	EnDr	1.66691	8.59719e-13
PTCHD3 (2 of 2)	MAD_Dr_004_150505-1	ENSDARG00000068874	EnDr	13.0786	1.25428e-23	12.0612	0.104654
steap4	LOL01580	ENSDARG00000055901	EnDr	1	1	1.78547	0.457876
steap4	LOL02328	ENSDARG00000055901	EnDr	1.83243	2.47884e-13
steap4	LOL02329	ENSDARG00000055901	EnDr	1.77556	4.87193e-08
steap4	LOL02330	ENSDARG00000055901	EnDr	1.80376	1.17991e-09
steap4	LOL02331	ENSDARG00000055901	EnDr	1.51775	1.98898e-13
steap4	LOL02332	ENSDARG00000055901	EnDr	1.84305	5.12626e-06
steap4	LOL02333	ENSDARG00000055901	EnDr	2.06874	0
steap4	LOL02334	ENSDARG00000055901	EnDr	2.06079	1.09815e-14
steap4	LOLS04092	ENSDARG00000055901	EnDr	1.4882	0.00022
steap4	MAD_Dr_004_165314-1	ENSDARG00000055901	EnDr	1.67179	0.0001
steap4	LOL01039	Dr.76505	U	1.85533	0.04381
steap4	LOL02327	Dr.76505	U	2.79061	0.00549
steap4	LOL04888	Dr.76505	U	1.11742	0.64299
NFIL3-6	LOLS01860	Dr.81949	U	-1.32875	0.02242
NFIL3-6	LOLS11823	Dr.81949	U	-2.83739	4.76724e-36
NFIL3-6	MAD_Dr_004_164359-1	Dr.81949	U	-3.08672	0
gngt2a	A_15_P114615	ENSDARG00000010680	EnDr	-2.15877	4.95682e-12	-2.04167	0.216638
gngt2a	LOLS00217	ENSDARG00000010680	EnDr	-1.99221	1.63871e-09
gngt2a	MAD_Dr_004_111788-1	ENSDARG00000010680	EnDr	-1.62661	2.10912e-06
gngt2a	MAD_Dr_004_120739-1	ENSDARG00000010680	EnDr	-2.00337	7.86522e-12
gngt2a	MAD_Dr_004_190105-1	ENSDARG00000010680	EnDr	-1.76949	2.19675e-17
gngt2a	MAD_Dr_004_190106-1	ENSDARG00000010680	EnDr	-2.3786	2.10981e-23
gngt2a	MAD_Dr_004_501125-1	ENSDARG00000010680	EnDr	-2.18661	1.89765e-22
ptpro	MAD_Dr_004_138204-1	Dr.150743	U	-2.34409	0
ptpro	MAD_Dr_004_163297-1	Dr.150743	U	-1.55938	1.46073e-09
ptpro	MAD_Dr_004_186976-1	Dr.150743	U	-2.61423	0
guca1c	A_15_P103714	ENSDARG00000030758	EnDr	-3.03267	1.69709e-24	-2.79065	0.00013136
guca1c	LOLS08265	ENSDARG00000030758	EnDr	-3.02118	1.52967e-21
guca1c	MAD_Dr_004_120056-1	ENSDARG00000030758	EnDr	-4.05223	1.13052e-07
guca1c	MAD_Dr_004_128979-1	ENSDARG00000030758	EnDr	-2.63995	1.17883e-07
guca1c	MAD_Dr_004_164657-1	ENSDARG00000030758	EnDr	-2.73557	2.07418e-32
guca1c	MAD_Dr_004_165259-1	ENSDARG00000030758	EnDr	-2.63869	3.24895e-32
guca1c	MAD_Dr_004_500197-1	ENSDARG00000030758	EnDr	-2.66481	1.39225e-20
guca1g	MAD_Dr_004_114334-1	ENSDARG00000045737	EnDr	-2.87122	0.00027	-2.35604	0.34827
guca1g	MAD_Dr_004_195675-1	ENSDARG00000045737	EnDr	-2.4974	4.32413e-12
ptgs2a	A_15_P107652	ENSDARG00000004539	EnDr	1.21392	0.18134	1.47937	1
ptgs2a	LOLS04362	ENSDARG00000004539	EnDr	1.40477	0.02254
ptgs2a	LOLT00974	ENSDARG00000004539	EnDr	1.14977	0.24774
ptgs2a	MAD_Dr_004_138473-1	ENSDARG00000004539	EnDr	1.66114	3.14745e-12
ptgs2a	MAD_Dr_004_156939-1	ENSDARG00000004539	EnDr	1.26981	0.04758
ptgs2a	MAD_Dr_004_157439-1	ENSDARG00000004539	EnDr	1.24161	0.09343
slc12a3	A_15_P101644	ENSDARG00000013855	EnDr	1.33312	0.25726	1.94287	0.720267
slc12a3	A_15_P107656	ENSDARG00000013855	EnDr	1.38026	0.00051
slc12a3	A_15_P107723	ENSDARG00000013855	EnDr	1.06013	0.65674
slc12a3	A_15_P117821	ENSDARG00000013855	EnDr	3.3537	0
slc12a3	A_15_P121035	ENSDARG00000013855	EnDr	2.83455	1.079e-42
slc12a3	LOLS03367	ENSDARG00000013855	EnDr	2.7496	9.9012e-20
slc12a3	MAD_Dr_004_123121-1	ENSDARG00000013855	EnDr	1	1
slc12a3	MAD_Dr_004_188788-1	ENSDARG00000013855	EnDr	2.84725	1.50981e-25
rlbp1b	A_15_P108795	ENSDARG00000045808	EnDr	-3.81777	0	-3.18862	9.7205e-06
rlbp1b	LOLS16337	ENSDARG00000045808	EnDr	1.0645	0.14621
rlbp1b	MAD_Dr_004_173359-1	ENSDARG00000045808	EnDr	-3.92756	0
rlbp1b	MAD_Dr_004_178386-1	ENSDARG00000045808	EnDr	-4.14312	0
rgra	A_15_P100318	ENSDARG00000054890	EnDr	-2.81103	6.69305e-09	-2.34518	0.00587575
rgra	A_15_P108097	ENSDARG00000054890	EnDr	-1.34192	2e-05
rgra	MAD_Dr_004_183180-1	ENSDARG00000054890	EnDr	-2.62655	0.03025
rgra	MAD_Dr_004_186677-1	ENSDARG00000054890	EnDr	-2.40364	1.20512e-42
rgra	MAD_Dr_004_626394-1	ENSDARG00000054890	EnDr	-2.86209	0.13503
CU459151.1	LOLS09423	ENSDARG00000031588	EnDr	9.19313	0	9.19761	2.49106e-22
CU459151.1	MAD_Dr_004_125112-1	ENSDARG00000031588	EnDr	9.11225	0
CU459151.1	MAD_Dr_004_135407-1	ENSDARG00000031588	EnDr	1	1
CU459151.1	MAD_Dr_004_694912-1	ENSDARG00000031588	EnDr	1.21686	0.66376
CU459151.1	MAD_Dr_004_721039-1	ENSDARG00000031588	EnDr	6.21856	0
bfsp2	A_15_P100896	ENSDARG00000011998	EnDr	2.67442	2.98071e-09	3.1906	1.99657e-06
bfsp2	A_15_P101079	ENSDARG00000011998	EnDr	1.4254	0.01438
bfsp2	A_15_P116825	ENSDARG00000011998	EnDr	2.40034	2.64884e-10
bfsp2	A_15_P120578	ENSDARG00000011998	EnDr	2.27253	2.18944e-11
bfsp2	LOLS04600	ENSDARG00000011998	EnDr	-1.52016	0.04122
bfsp2	MAD_Dr_004_167191-1	ENSDARG00000011998	EnDr	2.70998	5.13481e-20
bfsp2	MAD_Dr_004_169792-1	ENSDARG00000011998	EnDr	2.85772	1.24698e-21
bfsp2	MAD_Dr_004_500702-1	ENSDARG00000011998	EnDr	2.23904	8.18233e-13
cbx7a	A_15_P101963	ENSDARG00000038025	EnDr	3.21674	2.62856e-18	2.375	0.0025397
cbx7a	A_15_P121244	ENSDARG00000038025	EnDr	1	1
cbx7a	MAD_Dr_004_158884-1	ENSDARG00000038025	EnDr	2.48621	3.37929e-30
cbx7a	A_15_P109437	Dr.27897	U	-1.4656	0.33251
plekhs1	MAD_Dr_004_175835-1	ENSDARG00000079227	EnDr	9.22026	0	5.48237	0.345641
plekhs1	MAD_Dr_004_176619-1	ENSDARG00000079227	EnDr	8.6978	0
plekhs1	A_15_P115345	Dr.94113	U	-1.00166	0.98989
lect2 (3 of 3)	MAD_Dr_004_110403-1	ENSDARG00000090889	EnDr	3.17285	0
Predicted: LOC100149465	MAD_Dr_004_116780-1	Dr.112865	U	9.08301	3.05816e-16
Predicted: LOC100705516	MAD_Dr_004_189419-1	Dr.120548	U	4.49681	1.21337e-17
Predicted: LOC100537542	LOLO1723	Dr.125570	U	1	1
Predicted: LOC100537542	LOLO1724	Dr.125570	U	7.14826	5.46786e-08
Predicted: LOC100537542	LOLO1725	Dr.125570	U	6.53759	3.11898e-18
Predicted: LOC100537542	LOLO1726	Dr.125570	U	1.36753	0.37866
Predicted: LOC100537542	LOLO1727	Dr.125570	U	2.01443	0.01678
Predicted: LOC100537542	LOLO1728	Dr.125570	U	-1.02743	0.81985
Predicted: LOC100537542	MAD_Dr_004_192281-1	Dr.125570	U	1	1
Predicted: C1ql protein 4l	MAD_Dr_004_199461-1	Dr.140503	U	2.70169	4.79168e-35
LOC100007087	MAD_Dr_004_165090-1	Dr.154531	U	5.36937	2.56975e-31
cbx7a	A_15_P101963	ENSDARG00000038025	EnDr	3.21674	2.62856e-18	2.375	0.0025397
cbx7a	A_15_P121244	ENSDARG00000038025	EnDr	1	1
cbx7a	MAD_Dr_004_158884-1	ENSDARG00000038025	EnDr	2.48621	3.37929e-30
cbx7a	A_15_P109437	Dr.27897	U	-1.4656	0.33251
scpp8	MAD_Dr_004_195914-1	Dr.87835	U	1	1
scpp8	MAD_Dr_004_503342-1	Dr.87835	U	3.10244	1.62551e-43
stc1l	A_15_P120997	ENSDARG00000058476	EnDr	-4.1164	0	-5.74569	0.00587575
stc1l	MAD_Dr_004_106114-1	ENSDARG00000058476	EnDr	-4.00967	0
Predicted: GRO-alpha	MAD_Dr_004_118729-1	Dr.112992	U	1.492	0.07097
Predicted: GRO-alpha	MAD_Dr_004_118730-1	Dr.112992	U	1.91329	0.00053
Predicted: STX & TTX-binding protein 2l	MAD_Dr_004_196217-1	Dr.118053	U	1.86848	1.97176e-14
Predicted: MFAP4 (4 of 13)	MAD_Dr_004_175020-1	Dr.149043	U	2.73501	0.00039
cp	A_15_P107308	ENSDARG00000010312	EnDr	1.47309	3.13781e-08	1.60214	0.696394
cp	LOLS00218	ENSDARG00000010312	EnDr	1.63838	9.83853e-27
cp	MAD_Dr_004_119665-1	ENSDARG00000010312	EnDr	1.53889	1.51868e-10
cp	MAD_Dr_004_143070-1	ENSDARG00000010312	EnDr	1.48768	2.63479e-33
cp	MAD_Dr_004_199228-1	ENSDARG00000010312	EnDr	1.82625	2.93568e-19
zgc:174917	A_15_P102299	ENSDARG00000073820	EnDr	2.02991	0.02094	3.63207	0.114143
zgc:174917	MAD_Dr_004_176544-1	ENSDARG00000073820	EnDr	1.70812	3e-05
